# Supplementary material for: Over-Expression of DSCAM and COL6A2 Cooperatively Generates Congenital Heart Defects
Source: PLoS Genet. 2011 Nov 3;7(11):e1002344. doi: 10.1371/journal.pgen.1002344 (PMC3207880; doi:10.1371/journal.pgen.1002344)
Supplement: Dataset S1 — H9C2-DSCAM mRNA-seq data. (XLS) [file pgen.1002344.s001.xls]

## Sheet: Sheet2
Accession	reference geneome	gene	locus	FPKM(H9C2)	FPKM(DSCAM)	log(fold)	fold	p_value
NM_001012460	rn4	40422	chr1:186474714-186478580	0.882597	22.8471	3.2536	25.8834	1.11022e-16
NM_001113497	rn4	40430	chr10:107343635-107479964	0.740217	12.2114	2.80305	16.495	1.11022e-16
NM_001081365	mm8	0610010O12Rik	chr18:28984263-29031436	8.33649	20.0386	0.877011	2.4037	1.01903e-07
NM_001085385	mm8	1600014C10Rik	chr1:90551997-90729587	0.909878	2.28229	0.919558	2.50818	2.28233e-07
NR_027980	mm8	1700001L05Rik	chr7:121554646-121583650	0.520016	4.8246	2.22745	9.2762	1.11022e-16
NM_025966	mm8	2310039H08Rik	chr9:9404252-9405076	16.6294	5.78113	-1.05656	0.347649	4.38349e-10
NR_015483	mm8	2610203C20Rik	chr8:44321648-44691383	12.5766	26.2556	0.736037	2.08765	1.11022e-16
NM_027510	mm8	3830403N18Rik	chrX:140643499-141025406	0.886678	1.89958	0.761846	2.14223	1.11022e-16
NM_024273	mm8	4930455C21Rik	chrUn:75811301-75816211	12.5438	4.88339	-0.943374	0.389312	1.05601e-06
NM_181815	mm8	4930534B04Rik	chr6:114616723-115012063	3.64536	7.44399	0.713938	2.04202	6.77236e-15
NM_001033548	mm8	6030429G01Rik	chr1:68019767-68027658	1.73586	0.313723	-1.71049	0.180778	1.09313e-05
NM_030728	mm8	9930013L23Rik	chr1:140200354-140360175	9.42858	1.53531	-1.81496	0.162845	1.11022e-16
NM_012488	rn4	A2m	chr4:158103696-158153423	26.5221	1.15558	-3.13329	0.0435741	1.11022e-16
NM_172447	mm8	A330021E22Rik	chr4:25065227-25136401	1.70325	0.522211	-1.18209	0.306638	5.66881e-06
NM_001081351	mm8	A430107O13Rik	chr4:48294142-48567440	2.06129	0.638517	-1.17183	0.309799	2.79126e-09
NM_001106920	rn4	Aamp	chr9:73606371-73697688	45.7538	21.5462	-0.753073	0.470917	1.11022e-16
NM_026458	mm8	Abca14	chr10:13606797-13670518	0.0616934	3.12627	3.92383	50.5939	1.11022e-16
NM_013855	mm8	Abca3	chr10:13606797-13670518	0.00144248	2.11815	7.22495	1373.28	1.11022e-16
NM_012623	rn4	Abcb1b	chr4:20745423-22118097	0.82884	2.63268	1.15565	3.17608	1.11022e-16
NM_013040	rn4	Abcc9	chr4_random:1866184-1917598	16.9729	0.238865	-4.26306	0.0140791	1.11022e-16
NM_001106162	rn4	Abhd3	chr18:2027476-2082082	0.566203	6.64984	2.46323	11.7427	3.10862e-15
NM_001001514	rn4	Ablim2	chr14:80499862-80624114	18.453	1.41671	-2.56682	0.076779	1.11022e-16
NM_016986	rn4	Acadm	chr2:251866644-251890741	13.6107	6.77165	-0.698104	0.497528	6.38589e-12
NM_025408	mm8	Acer3	chr1:155452410-155556394	3.90422	9.32743	0.870887	2.38903	1.11022e-16
NM_053339	rn4	Acox3	chr14:80768992-80809838	7.51991	3.21192	-0.850667	0.42713	2.82407e-12
NM_001007710	rn4	Acpl2	chr8:101917834-101983198	47.7613	23.1584	-0.723856	0.484879	1.11022e-16
NM_057107	rn4	Acsl3	chr9:78083234-78106933	15.1826	5.15986	-1.07923	0.339858	1.11022e-16
NM_001029899	rn4	Adam23	chr9:62106281-62250758	5.01968	0	-10.8237	1.99212e-05	1.11022e-16
NM_024400	rn4	Adamts1	chr11:25434261-25443182	43.6446	93.1874	0.758532	2.13514	1.11022e-16
NM_001106810	rn4	Adamts15	chr8:30683280-30706659	5.75886	0.59925	-2.26267	0.104073	1.11022e-16
NM_023959	rn4	Adamts4	chr13:87142341-87151782	8.93599	4.34057	-0.722069	0.485746	1.0858e-12
NM_198761	rn4	Adamts5	chr11:25503344-25548878	28.1545	10.2268	-1.01269	0.363241	1.11022e-16
NM_001108544	rn4	Adamts6	chr2:35213587-35434343	9.07576	4.39568	-0.724973	0.484338	1.11022e-16
NM_001107533	rn4	Adamtsl3	chr1:138563869-138876886	1.43215	15.4484	2.37827	10.7862	1.11022e-16
NM_001007144	rn4	Adfp	chr5:105718494-105732834	318.037	73.7614	-1.46133	0.231927	1.11022e-16
NM_017155	rn4	Adora1	chr13:47160274-47192839	15.3172	0.0768972	-5.29297	0.00502681	1.29996e-07
NM_017161	rn4	Adora2b	chr10:48421594-48438672	8.2699	0.674001	-2.50701	0.0815116	1.11022e-16
NM_001100723	rn4	Adpgk	chr8:63120969-63148896	5.55798	12.1527	0.782307	2.18651	5.55112e-16
NM_183325	rn4	Adprh	chr11:64079174-64085511	45.0258	20.6333	-0.780327	0.458256	1.11022e-16
NM_001013054	rn4	Adprhl1	chr16:81139854-81155785	0.373604	10.4771	3.33349	28.0361	8.88178e-16
NM_001100970	rn4	Aebp1	chr14:86525710-86535670	10.4976	1.17547	-2.1894	0.111984	1.11022e-16
NM_023026	rn4	Agap2	chr7:67031299-67043908	1.63523	0.372092	-1.48019	0.227594	6.6775e-10
NM_001106378	rn4	Agpat3	chr20:10720043-10751589	4.2789	12.5195	1.07358	2.92582	1.11022e-16
NM_017201	rn4	Ahcy	chr3:145544828-145560088	40.385	92.2962	0.826543	2.2854	1.11022e-16
NM_016661	mm8	Ahcy	chr4:186661976-186664009	2.55585	8.03071	1.14486	3.14201	4.27214e-13
NM_013149	rn4	Ahr	chr6:54205083-54240286	2.55041	10.6897	1.433	4.19124	1.11022e-16
NM_001108578	rn4	Aif1l	chr3:11053195-11078079	6.11062	18.2392	1.09353	2.9848	1.11022e-16
NM_172393	mm8	Aim1	chr20:47861028-47927511	0	7.94274	11.2826	79428.4	1.11022e-16
NM_001108055	rn4	Ak7	chr6:129861498-129933903	2.57687	0.879195	-1.07525	0.341213	4.0904e-07
NM_133515	rn4	Akap5	chr6:98923114-98928499	3.01896	24.0226	2.07405	7.95701	1.11022e-16
NM_001108668	rn4	Akna	chr5:80329461-80368061	4.36715	1.55826	-1.0305	0.356829	1.11022e-16
NM_001013084	rn4	Akr1b10	chr4:61755870-61771263	12.2512	3.58819	-1.22796	0.292891	1.11022e-16
NM_173136	rn4	Akr1b8	chr4:61714261-61726895	109.801	42.437	-0.950648	0.386491	1.11022e-16
NM_032416	rn4	Aldh2	chr12:36081739-36116465	181.039	84.6915	-0.759697	0.467808	1.11022e-16
NM_001006998	rn4	Aldh3b1	chr1:206438324-206455502	37.1801	9.80178	-1.3332	0.263632	1.11022e-16
NM_001177438	mm8	Aldh3b2	chr1:206513446-206553841	1.92736	0.410998	-1.54513	0.213285	8.42799e-06
NM_001108104	rn4	Alg12	chr7:127109295-127123482	5.659	11.376	0.69825	2.01023	1.52263e-10
NM_001013413	rn4	Als2	chr9:57741659-57812652	7.23231	3.59323	-0.699493	0.496837	1.11022e-16
NM_153319	mm8	Amot	chrX:33025090-33065835	11.3526	24.1843	0.756252	2.13028	1.11022e-16
NM_053546	rn4	Angpt1	chr7:78195466-78451511	42.1018	2.38072	-2.87265	0.056549	1.11022e-16
NM_001106526	rn4	Angpt4	chr3:142249114-142282307	1.69212	15.8018	2.23409	9.33797	1.11022e-16
NM_133569	rn4	Angptl2	chr3:12226478-12256427	49.481	18.8317	-0.966044	0.380586	1.11022e-16
NM_001107322	rn4	Ank1	chr16:73333563-73437926	3.86513	0.95119	-1.40196	0.246115	1.11022e-16
NM_001106400	rn4	Ankrd32	chr2:4360890-4469805	2.07799	4.77907	0.832818	2.29979	1.59179e-10
NM_001024980	rn4	Ankrd34a	chr2:191395508-191398938	1.71371	6.30886	1.30325	3.68125	1.11022e-16
NM_001167883	mm8	Ankrd50	chr2:125374428-125415104	2.22413	5.00947	0.811939	2.25227	1.4756e-12
NM_028390	mm8	Anln	chr8:21634081-21722026	13.3925	32.7169	0.893193	2.44292	1.11022e-16
NM_019363	rn4	Aox1	chr9:56693668-56774115	8.91621	2.10743	-1.44237	0.236368	1.11022e-16
NM_017277	rn4	Ap1b1	chr14:85657144-85695503	49.6583	20.7941	-0.870493	0.418745	1.11022e-16
NM_001100802	rn4	Aplp1	chr1:85390225-85399328	33.4418	75.7085	0.817082	2.26388	1.11022e-16
NM_009691	mm8	Aplp2	chr8_random:288266-310719	25.5507	56.7074	0.797238	2.2194	1.11022e-16
NM_001025066	rn4	Apol9a	chr7:115472725-115479503	10.621	2.21358	-1.56819	0.208423	1.11022e-16
NM_012778	rn4	Aqp1	chr4:84098345-84110524	1.68649	3.58803	0.754922	2.12745	1.54566e-05
NM_001128084	mm8	Arhgap21	chr17:94817544-94941409	5.8734	0.0017375	-8.0698	0.000312846	1.11022e-16
NM_001107297	rn4	Arhgap22	chr16:8863536-8913459	7.10224	2.81099	-0.926852	0.395798	1.03816e-10
NM_172964	mm8	Arhgap28	chr9:106994747-107162507	22.876	6.56447	-1.24841	0.286962	1.11022e-16
NM_001108692	rn4	Arhgef19	chr5:160091793-160109955	15.0095	5.32166	-1.03689	0.354557	1.11022e-16
NM_001106061	rn4	Arhgef3	chr16:2595635-2665051	2.52676	5.95946	0.858019	2.35848	8.01581e-13
NM_001034934	rn4	Arid5a	chr9:35225707-35244451	1.70446	0.340287	-1.61098	0.199692	4.44651e-06
NM_177305	mm8	Arl4c	chr9:87615236-87619467	15.4304	6.24094	-0.905199	0.404461	1.11022e-16
NM_001107052	rn4	Arl4d	chr10:90700468-90702625	10.929	4.721	-0.839387	0.431975	1.16334e-09
NM_053979	rn4	Arl5a	chr3:33905726-33926721	27.0676	10.7191	-0.926305	0.396014	1.11022e-16
NM_001037367	rn4	Asb12	chrX:83013813-83102298	1.45212	4.55011	1.14208	3.13328	6.03055e-06
NM_001011984	rn4	Asb2	chr6:127594171-127645492	3.56451	0.997836	-1.27312	0.279957	1.39755e-09
NM_012503	rn4	Asgr1	chr10:56899265-56903173	4.87928	0.279248	-2.86032	0.0572507	3.03115e-08
NM_144759	rn4	Asmt	chr12:16811891-16817186	3.35592	1.17373	-1.05048	0.349768	3.27414e-05
NM_013157	rn4	Ass1	chr3:10578691-10622334	32.6569	0	-12.6964	3.06213e-06	1.11022e-16
NM_172336	rn4	Atf5	chr1:95284473-95286826	112.456	315.43	1.03137	2.80492	1.11022e-16
NM_001014218	rn4	Atg9a	chr9:74463654-74474294	26.5542	11.6711	-0.822067	0.439522	1.11022e-16
NM_001109241	rn4	Atoh8	chr4:105499913-105532118	77.7726	20.4469	-1.33595	0.262907	1.11022e-16
NM_012914	rn4	Atp2a3	chr10:59853362-59884087	6.19554	0.88645	-1.94426	0.143093	1.11022e-16
NM_001005871	rn4	Atp2b4	chr13:46631204-46697214	3.63439	12.0049	1.19485	3.30308	1.11022e-16
NM_153296	rn4	Aurka	chr3:163270481-163284506	7.8143	20.8602	0.98188	2.66947	1.11022e-16
NM_001107240	rn4	B3gnt2	chr14:103499470-103524296	6.55781	2.87114	-0.825928	0.437829	1.13434e-11
NM_053287	rn4	B4galt1	chr5:58196362-58243231	20.9867	10.1253	-0.728847	0.482465	1.11022e-16
NM_001107113	rn4	Bach1	chr11:27467180-27500213	14.0495	5.62168	-0.915946	0.400138	1.11022e-16
NM_057196	rn4	Baiap2	chr10:109351182-109414125	4.45283	10.8072	0.88666	2.42701	6.94877e-12
NM_022300	rn4	Basp1	chr2:76877575-76927736	406.774	183.022	-0.798651	0.449935	1.11022e-16
NM_001108583	rn4	Bbs5	chr3:51792112-51813556	4.98935	2.11144	-0.859908	0.423201	3.13189e-05
NM_144857	mm8	BC011248	chr9:9415006-10163322	15.6181	7.44871	-0.740383	0.476931	1.11022e-16
NM_001002008	mm8	BC049807	chr1:58594037-59942339	0.652608	2.0458	1.14246	3.13448	1.11022e-16
NM_145670	rn4	Bcas1	chr3:161392777-161475655	7.33935	0.216198	-3.52436	0.0294706	1.11022e-16
NM_001173430	rn4	Bcas3	chr10:73617558-74078189	9.70294	3.98178	-0.890685	0.410374	1.11022e-16
NM_012782	rn4	Bckdha	chr1:80837906-80866697	11.9601	4.68511	-0.937174	0.391733	5.10703e-14
NM_001013125	rn4	Bfar	chr10:48-13311	11.4311	5.71312	-0.693564	0.499792	2.3037e-11
NM_024469	mm8	Bhlhe41	chr4_random:1951643-1954187	5.11224	1.06393	-1.56959	0.20813	1.77195e-08
NM_001108531	rn4	Bicc1	chr20:18288078-18477030	23.5587	6.37455	-1.30717	0.270585	1.11022e-16
NM_001033674	rn4	Bicd2	chr17:21214977-21260729	1.76333	4.13789	0.852949	2.34656	1.11022e-16
NM_001037349	rn4	Bloc1s2	chr1:249086241-249093298	20.5916	8.2307	-0.917005	0.399714	1.19715e-12
NM_177692	mm8	Bloc1s3	chr1:78726995-78896826	12.6725	4.44447	-1.04776	0.350723	1.11022e-16
NM_031323	rn4	Bmp1	chr15:50878144-50922325	108.314	47.0699	-0.833399	0.434569	1.11022e-16
NM_017178	rn4	Bmp2	chr3:121372672-121381230	2.77065	0	-10.2295	3.60913e-05	1.11022e-16
NM_017105	rn4	Bmp3	chr14:12065634-12090295	2.20654	0.153082	-2.6676	0.0694187	2.85107e-07
NM_012827	rn4	Bmp4	chr15:22283166-22287088	64.2398	12.8051	-1.61277	0.199334	1.11022e-16
NM_001037206	rn4	Bphl	chr17:37143280-37181166	9.73483	1.96637	-1.59948	0.202001	2.63123e-14
NM_031542	rn4	Brca2	chr12:4282911-4323693	1.57176	3.23751	0.722576	2.05973	2.9976e-15
NM_001127300	rn4	Brcc3	chrUn_random:6180765-6183338	3.40331	1.26589	-0.988923	0.371977	2.50361e-07
NM_001109882	rn4	Bsg	chr7:11507907-11515132	15.6011	34.591	0.796249	2.21721	1.11022e-16
NM_198134	rn4	Bst2	chr16:18698547-18713561	5.38397	249.344	3.83539	46.3115	1.11022e-16
NM_001107782	rn4	Btbd3	chr3:126403029-126409394	8.02361	3.54734	-0.816175	0.44212	1.69873e-11
NM_001106391	rn4	Bxdc1	chr20:44388637-44410129	8.89176	23.248	0.961087	2.61454	1.11022e-16
NM_001134436	rn4	C1qtnf3	chr2:60303258-60325506	0.850911	4.59775	1.68692	5.40281	1.03764e-10
NM_001012123	rn4	C1qtnf5	chr8:47089527-47091436	121.425	55.7389	-0.778618	0.45904	1.11022e-16
NM_001034932	rn4	C1qtnf6	chr7:116479790-116486336	43.2289	11.1904	-1.35145	0.258866	1.11022e-16
NM_001134555	rn4	C1r	chr4:160712542-160729354	194.226	58.3935	-1.20182	0.300648	1.11022e-16
NM_001002804	rn4	C1rl	chr4:160693564-160708649	10.9211	3.58298	-1.11448	0.328085	2.08722e-13
NM_138900	rn4	C1s	chr4:160736132-160750818	70.642	7.40216	-2.25584	0.104785	1.11022e-16
NM_001163793	mm8	C530008M17Rik	chr14:33577677-33607388	5.09767	0.693789	-1.99425	0.136116	1.11022e-16
NM_031601	rn4	Cacna1g	chr10:83043636-83118551	0.548274	4.20327	2.03668	7.66515	1.11022e-16
NM_001110847	rn4	Cacna2d1	chr4:15139893-15566764	14.3585	1.90394	-2.02037	0.132606	1.11022e-16
NM_001110848	rn4	Cacna2d1	chr4:15139893-15566764	0.000201239	4.0631	9.50958	13488.3	1.11022e-16
NM_175592	rn4	Cacna2d2	chr8:112643408-112775476	1.9779	0.495243	-1.38459	0.250426	2.35765e-08
NM_017346	rn4	Cacnb1	chr10:86764282-86784819	4.92215	1.0121	-1.58164	0.205638	1.11022e-16
NM_053851	rn4	Cacnb2	chr17:88853245-89078903	1.55724	3.16176	0.708181	2.0303	2.44615e-06
NM_019255	rn4	Cacng1	chr10:97105666-97118440	49.3889	0.100472	-6.19661	0.00203632	6.00587e-10
NM_001012201	rn4	Cadm1	chr8:50765644-51108994	36.9428	10.054	-1.30139	0.272152	1.11022e-16
NM_139190	rn4	Calcoco1	chr7:141456249-141471002	54.2734	25.1463	-0.769321	0.463327	1.11022e-16
NM_007589	mm8	Calm2	chr6:10952277-10966941	117.315	253.635	0.771033	2.162	1.11022e-16
NM_017326	rn4	Calm2	chr15:64161640-64162751	283.48	616.994	0.777718	2.1765	1.11022e-16
NM_001033898	rn4	Calu	chr4:56228576-56263466	51.2163	124.437	0.887741	2.42963	1.11022e-16
NM_134468	rn4	Camk1	chr4:149220659-149229168	14.8798	7.08255	-0.742363	0.475988	8.35818e-06
NM_172008	rn4	Canx	chr10:35850943-35886955	86.9645	184.676	0.753102	2.12358	1.11022e-16
NM_007598	mm8	Cap1	chr16:16690039-16692335	1.75446	5.25098	1.09622	2.99282	1.09405e-08
NM_026056	mm8	Cap2	chr17:24112995-24114993	11.7648	2.74866	-1.45397	0.233641	1.11022e-16
NM_001013086	rn4	Capg	chr4:105849668-105862110	117.189	49.6583	-0.858621	0.423746	1.11022e-16
NM_019292	rn4	Car3	chr2:88106686-88114726	2039.94	628.057	-1.17804	0.30788	1.11022e-16
NM_001005551	rn4	Car5b	chrX:51229244-51290468	18.641	5.05352	-1.30526	0.271101	1.11022e-16
NM_001107956	rn4	Car9	chr5:59986412-59993013	1.25422	26.6069	3.05458	21.2123	1.11022e-16
NM_001106915	rn4	Carf	chr9:58642147-58689313	2.14476	0.593942	-1.28388	0.276961	5.94182e-07
NM_012922	rn4	Casp3	chr16:48944224-48963492	22.6575	8.47518	-0.983342	0.374059	1.11022e-16
NM_031775	rn4	Casp6	chr2:227351231-227373843	3.17358	0.908143	-1.25114	0.28618	7.90552e-06
NM_001033715	rn4	Cast	chr2:1495052-1608499	15.4045	5.26664	-1.07325	0.341894	3.67293e-07
NM_001033716	rn4	Cast	chr2:1495052-1608499	0.867068	5.7913	1.8989	6.67852	1.11022e-16
NM_133651	rn4	Cav1	chr4:42956088-42989056	28.3434	57.8108	0.71278	2.03965	1.11022e-16
NM_131914	rn4	Cav2	chrUn_random:3184114-3210253	2.22971	4.47744	0.697157	2.00804	9.89359e-06
NM_001107110	rn4	Cbr3	chr11:33913960-33922221	12.2034	5.66352	-0.76766	0.464098	2.82736e-08
NM_172274	mm8	Cc2d2a	chr14:72514416-72599335	5.54039	2.0504	-0.993999	0.370094	1.11022e-16
NM_178793	mm8	Ccbe1	chr18:62410827-62447110	0.901672	2.08018	0.835896	2.30688	6.38716e-06
NM_001107957	rn4	Ccdc107	chr5:59973254-59975704	3.81696	8.89405	0.845913	2.3301	4.14904e-07
NM_001024355	rn4	Ccdc134	chr7:120505700-120517663	24.7609	11.8209	-0.739392	0.477404	1.11022e-16
NM_001166063	mm8	Ccdc152	chr2:52462356-52493191	2.37693	9.45086	1.38026	3.97595	4.86146e-08
NM_001014203	rn4	Ccdc65	chr7:137474980-137489918	6.51156	2.93024	-0.798476	0.450014	1.84355e-07
NM_022543	rn4	Ccdc80	chr11:57222520-57257202	209.994	527.658	0.921369	2.51273	1.11022e-16
NM_001081291	mm8	Ccdc88b	chr1:209516461-209536272	2.64381	1.05013	-0.92325	0.397226	1.84075e-09
NM_001109673	rn4	Ccdc94	chrUn:25796208-25806063	4.89398	2.14379	-0.825404	0.438058	8.65779e-07
NM_031530	rn4	Ccl2	chr10:70256262-70258061	0.370012	6.77642	2.90741	18.3094	8.55818e-07
NM_007630	mm8	Ccnb2	chr1:20585334-20586831	11.1209	26.312	0.861194	2.36598	1.11022e-16
NM_001009470	rn4	Ccnb2	chr8:74892108-74906215	6.81015	18.0106	0.972537	2.64465	1.11022e-16
NM_001105725	rn4	Ccng2	chr14:16338132-16346642	8.13696	3.34227	-0.889749	0.410759	2.52354e-13
NM_001097644	mm8	Ccnyl1	chr9:63341700-63377363	10.2117	4.00482	-0.93602	0.392186	1.11022e-16
NM_001108771	rn4	Cd109	chr8:83559421-83672664	2.24294	5.50962	0.898682	2.45636	1.81288e-12
NM_021744	rn4	Cd14	chr18:29374596-29376221	17.538	8.02248	-0.782116	0.457437	2.29816e-14
NM_031518	rn4	Cd200	chr11:56946465-56974256	93.1165	33.1022	-1.03425	0.355493	1.11022e-16
NM_001108140	rn4	Cd3e	chr8:47947256-47958419	0.374695	4.58373	2.50391	12.2302	1.28979e-06
NM_019195	rn4	Cd47	chr11:52098365-52158192	32.1839	15.3114	-0.742865	0.475749	1.11022e-16
NM_022269	rn4	Cd55	chr13:43317479-43348334	1.30995	9.04145	1.93177	6.90168	1.11022e-16
NM_012925	rn4	Cd59	chr3:89243297-89245167	63.5007	14.2367	-1.49522	0.224199	1.11022e-16
NM_013087	rn4	Cd81	chr1:203327286-203342941	67.134	0	-13.417	1.48956e-06	1.11022e-16
NM_001115042	rn4	Cdca5	chr1:210247329-210247881	11.4139	26.9071	0.857553	2.35739	5.6186e-09
NM_207613	rn4	Cdh15	chr19:53182497-53194793	335.953	145.845	-0.834426	0.434123	1.11022e-16
NM_001107656	rn4	Cdh18	chr2:74531499-74727208	0	2.75833	10.225	27584.3	1.11022e-16
NM_053938	rn4	Cdh3	chr19:36343797-36393817	3.21993	68.923	3.0636	21.4045	1.11022e-16
NM_001024624	mm8	Cdkl5	chrX:55033494-55253338	1.8651	5.44903	1.07209	2.92147	1.15574e-13
NM_130812	rn4	Cdkn2b	chr5:108939668-108945322	16.3243	4.08741	-1.38472	0.250393	1.11022e-16
NM_173762	mm8	Cenpe	chr2:232699532-232758245	5.52921	11.4321	0.726371	2.06756	1.11022e-16
NM_001100827	rn4	Cenpf	chr13:105920241-105965655	6.73971	14.9382	0.795897	2.21643	1.11022e-16
NM_021886	mm8	Cenph	chr2:31556855-31570535	7.11191	15.0984	0.75281	2.12296	4.63709e-08
NM_012955	rn4	Cenpi	chrX:121786364-121837545	2.04821	5.00449	0.89334	2.44328	5.7963e-10
NM_001025646	rn4	Cep55	chr1:242382808-242398281	6.77928	16.9548	0.916671	2.50095	1.11022e-16
NM_001011962	rn4	Cercam	chr3:8854773-8871398	2.60877	0.184073	-2.6508	0.0705949	4.2968e-10
NM_001077642	rn4	Cfd	chr7:11325539-11327277	28.8378	2.87175	-2.30673	0.099586	1.11022e-16
NM_130409	rn4	Cfh	chr13:53252250-53356025	4.34071	10.5489	0.88797	2.43019	1.11022e-16
NM_001108164	rn4	Cgnl1	chr8:76088864-76241145	0	3.35544	10.421	33555.4	1.11022e-16
NM_001107465	rn4	Chd1	chr1:54593260-54631157	4.72965	9.87711	0.736358	2.08832	1.82632e-13
NM_012526	rn4	Chgb	chr3:120571735-120584874	0.452817	3.60459	2.07428	7.95883	6.28462e-11
NM_001105736	rn4	Chic2	chr14:35522469-35558067	8.2433	3.49811	-0.857161	0.424365	6.13269e-11
NM_017127	rn4	Chka	chr1:206368962-206418525	3.84052	11.3599	1.08446	2.95786	1.11022e-16
NM_001108128	rn4	Chordc1	chr8:15732884-15759332	14.3704	30.1168	0.739909	2.09574	1.11022e-16
NM_080773	rn4	Chrm1	chr1:211351737-211353118	0	16.1467	11.9921	161468	1.11022e-16
NM_012527	rn4	Chrm3	chr17:71070593-71218463	4.65022	1.26916	-1.2985	0.27294	1.11022e-16
NM_052806	rn4	Chrnb4	chr8:58586953-58615485	1.74562	5.93876	1.22435	3.40195	1.30704e-08
NM_019145	rn4	Chrng	chr9:86012088-86018197	13.1425	0.0451298	-5.67186	0.00344147	1.48968e-08
NM_031145	rn4	Cib1	chr1:136031864-136045180	27.1593	13.5425	-0.695883	0.498634	1.74134e-10
NM_001015010	rn4	Cib2	chr8:58093941-58110808	2.05124	13.6179	1.8929	6.63859	1.11022e-16
NM_001108161	rn4	Cilp	chr8:69501819-69517136	5.18753	2.32698	-0.801663	0.448582	2.60281e-12
NM_001169139	rn4	Ckap2	chr16:74492220-74518742	5.6227	12.123	0.768283	2.15606	2.22045e-15
NM_029709	mm8	Clasp1	chr13:31045724-31269264	4.67719	0.288022	-2.78709	0.0616002	1.11022e-16
NM_207615	rn4	Clcf1	chr1:206802712-206806330	13.33	27.9875	0.741737	2.09958	1.11022e-16
NM_173103	rn4	Clcnkb	chr5:160294294-160305991	2.46333	0.62725	-1.36781	0.254665	5.02665e-07
NM_001107135	rn4	Cldn15	chr12:20823324-20845306	10.4752	28.0669	0.985574	2.67935	1.11022e-16
NM_130402	rn4	Clec2d	chr4:165998301-166008311	2.92095	16.184	1.71209	5.54051	1.90847e-13
NM_001009651	rn4	Clic2	chr20:66492-81536	71.3425	0	-13.4778	1.40169e-06	1.11022e-16
NM_001106687	rn4	Clspn	chr5:145930763-145965672	4.95107	10.9528	0.79398	2.21218	1.11022e-16
NM_053021	rn4	Clu	chr15:45344538-45405317	56.0399	269.557	1.57071	4.81008	1.11022e-16
NM_001172151	rn4	Cmtm4	chr19:532316-573014	5.55487	19.2844	1.24461	3.47158	1.11022e-16
NM_001012061	rn4	Cnksr3	chr1:37865892-37958896	12.6272	26.1598	0.728367	2.07169	1.11022e-16
NM_031747	rn4	Cnn1	chr8:21210490-21221024	25.2955	52.6685	0.733389	2.08212	1.11022e-16
NM_033570	mm8	Cnnm4	chr9:35410667-35450431	3.52262	1.2116	-1.06721	0.343967	1.52778e-12
NM_001110494	rn4	Cog2	chr19:54703238-54736279	30.017	11.6855	-0.94341	0.389298	1.11022e-16
NM_181277	mm8	Col14a1	chr8:84641358-84760149	10.5141	2.10244	-1.60958	0.199971	1.11022e-16
NM_009928	mm8	Col15a1	chr5:63825895-63944163	2.55829	0.049169	-3.94984	0.0192578	1.29309e-11
NM_001015033	rn4	Col16a1	chr5:149072872-149126349	5.31501	23.3656	1.48072	4.39609	1.11022e-16
NM_053489	rn4	Col18a1	chr20:11872495-11982466	1.38689	2.78366	0.696667	2.00705	8.96306e-07
NM_198747	rn4	Col27a1	chr5:80198048-80316380	14.6542	5.10331	-1.05482	0.348253	1.11022e-16
NM_032085	rn4	Col3a1	chr9:44281547-44317865	1729.93	495.447	-1.25038	0.286397	1.11022e-16
NM_001135009	rn4	Col4a1	chr16:83045182-83157834	11.4075	149.155	2.57071	13.0751	1.11022e-16
NM_134452	rn4	Col5a1	chr3:6826128-6971094	247.214	116.284	-0.754218	0.470378	1.11022e-16
NM_053488	rn4	Col5a2	chr9:44374113-44525125	342.528	149.103	-0.831716	0.435302	1.11022e-16
NM_021760	rn4	Col5a3	chr8:19789053-19834275	31.8398	14.3764	-0.795125	0.451525	1.11022e-16
NM_009933	mm8	Col6a1	chr20:12320079-12338486	0.173921	62.7721	5.88809	360.716	1.11022e-16
NM_001100741	rn4	Col6a2	chr20:12436782-12464512	0.0534313	56.6715	6.96476	1058.66	1.11022e-16
NM_001109008	rn4	Col6a3	chr9:89985358-90043726	22.0205	4.07812	-1.68632	0.1852	1.11022e-16
NM_001107100	rn4	Col8a1	chr11:43604993-43733870	76.5827	28.763	-0.979279	0.375582	1.11022e-16
NM_001107249	rn4	Comtd1	chr15:2512203-2528988	2.64678	0.78723	-1.21249	0.297456	1.11022e-16
NM_139115	rn4	Coro6	chr10:66646676-66654360	25.5426	8.84615	-1.06036	0.346332	1.11022e-16
NM_012532	rn4	Cp	chr2:105086272-105135367	7.07222	2.45531	-1.05789	0.347186	1.11022e-16
NM_031559	rn4	Cpt1a	chr1:205852759-205912972	29.5411	5.64832	-1.65441	0.191205	1.11022e-16
NM_001034925	rn4	Cpt1c	chr1:95432958-95447485	6.94212	14.1881	0.714789	2.04376	1.11022e-16
NM_001105716	rn4	Crabp1	chr8:58317336-58325375	2.03874	0	-9.92272	4.90475e-05	1.11022e-16
NM_001004085	rn4	Crat	chr3:9447577-9461210	55.8773	18.9667	-1.08047	0.339436	1.11022e-16
NM_001024783	rn4	Creld1	chr4:149375344-149384979	8.41456	2.99518	-1.03294	0.35596	7.96807e-13
NM_022714	rn4	Crhr2	chr4:83839821-83867017	0.0591291	3.65477	4.1224	61.7073	4.20858e-05
NM_001169103	rn4	Crim1	chr6:962008-1141352	62.9238	195.359	1.13291	3.10469	1.11022e-16
NM_138518	rn4	Crispld2	chr19:50313705-50378031	4.33068	0.0817092	-3.96911	0.0188902	3.9968e-15
NM_001107309	rn4	Csgalnact1	chr16:22852475-22947166	26.2835	13.1057	-0.69589	0.49863	1.11022e-16
NM_001108786	rn4	Csrnp1	chr8:124933471-124945812	9.51311	23.6375	0.910157	2.48471	1.11022e-16
NM_177425	rn4	Csrp2	chr7:49910213-49929536	42.9023	20.9587	-0.716369	0.488523	1.11022e-16
NM_001128079	rn4	Ctdsp1	chr9:73731538-73736788	50.214	19.9554	-0.922791	0.397408	1.11022e-16
NM_022266	rn4	Ctgf	chr1:21327101-21330227	305.351	830.584	1.00067	2.7201	1.11022e-16
NM_001107712	rn4	Cttnbp2nl	chr2:200272401-200319448	7.69062	18.4103	0.872901	2.39385	1.11022e-16
NM_001109935	rn4	Ctxn1	chr12:1531811-1533440	105.831	33.199	-1.15932	0.313699	1.11022e-16
NM_053570	rn4	Cxadr	chr11:17193504-17241547	1.25171	4.60526	1.30263	3.67896	7.64218e-08
NM_030845	rn4	Cxcl1	chr14:18690338-18692154	22.8908	8.58628	-0.980562	0.3751	8.88178e-16
NM_022177	rn4	Cxcl12	chr4:153503541-153516422	622.488	82.3643	-2.02257	0.132315	1.11022e-16
NM_001033882	rn4	Cxcl12	chr4:153503541-153516422	146.791	44.4087	-1.19557	0.302531	1.11022e-16
NM_001033883	rn4	Cxcl12	chr4:153503541-153516422	47.9974	18.2712	-0.965817	0.380672	1.11022e-16
NM_053352	rn4	Cxcr7	chr9:89343504-89355049	129.447	52.5984	-0.900585	0.406332	1.11022e-16
NM_001013126	rn4	Cyb5r1	chr13:47347750-47354160	93.4236	27.6442	-1.21773	0.295902	1.11022e-16
NM_012941	rn4	Cyp51	chr4:26752636-26771127	48.7383	24.2526	-0.697939	0.49761	1.11022e-16
NM_031327	rn4	Cyr61	chr2:243824302-243827272	126.954	359.12	1.03983	2.82874	1.11022e-16
NM_001109597	rn4	Cys1	chr6:42311212-42328045	8.01692	0.891634	-2.19615	0.11123	1.11022e-16
NM_001106926	rn4	D2hgdh	chr9:93100368-93119170	11.0793	3.51669	-1.14754	0.317417	1.11022e-16
NM_021532	mm8	Dact1	chr6:93402270-93411649	18.3263	3.53543	-1.64548	0.19292	1.11022e-16
NM_001081655	mm8	Dact3	chr1:77201865-77213542	12.6758	3.49293	-1.28893	0.275565	1.11022e-16
NM_001013109	rn4	Dapk2	chr8:70539830-70567891	1.73407	10.0969	1.76171	5.82238	3.10862e-15
NM_001014156	rn4	Dbndd1	chr19:53825030-53834055	14.2417	0.245504	-4.06022	0.0172453	1.11022e-16
NM_012543	rn4	Dbp	chr1:96173572-96178486	22.1231	6.26281	-1.26198	0.283092	1.11022e-16
NM_001007724	rn4	Dcakd	chr10:92165553-92187874	132.117	65.5772	-0.700459	0.496357	1.11022e-16
NM_017306	rn4	Dci	chr10:13682987-13697176	19.56	8.65285	-0.815591	0.442378	2.76378e-11
NM_022297	rn4	Ddah1	chr2:243932208-244069833	14.2246	39.6692	1.0256	2.78876	1.11022e-16
NM_012545	rn4	Ddc	chr14:92698635-92788635	1.91816	0.126668	-2.71682	0.0660849	5.74081e-06
NM_001017481	rn4	Ddc8	chr10:108310433-108358861	0.43286	1.57929	1.29415	3.64789	1.11022e-16
NM_019553	mm8	Ddx21	chrX:38740972-38745392	21.4765	45.3191	0.746767	2.11017	1.11022e-16
NM_001024774	rn4	Def8	chr19:53760163-53781290	8.77922	4.24269	-0.727178	0.483271	1.57652e-13
NM_053367	rn4	Dhh	chr7:137666983-137672479	1.74632	0.466408	-1.32005	0.267122	1.60283e-05
NM_001037199	rn4	Dhrs3	chr5:163341842-163387318	6.17063	0.151352	-3.7073	0.0245436	2.41174e-10
NM_001127446	rn4	Dlc1	chr16:59312929-59355129	10.5803	25.6043	0.883761	2.41998	1.11022e-16
NM_032063	rn4	Dll1	chr1:54240395-54248212	2.96753	0.059245	-3.91215	0.0199974	4.45757e-08
NM_001105832	rn4	Dlx3	chr10:83802166-83807554	12.9392	3.42023	-1.33053	0.264337	1.11022e-16
NM_001107040	rn4	Dlx4	chr10:83822814-83828250	3.60024	0.456005	-2.06606	0.126684	7.1844e-09
NM_022232	rn4	Dnajc3	chr15:103881594-103921330	15.5146	31.332	0.702855	2.01951	1.11022e-16
NM_152915	mm8	Dner	chr9:83715823-83953703	27.7619	2.72637	-2.32066	0.0982087	1.11022e-16
NM_080689	rn4	Dnm1	chr3:11434771-11478478	5.68199	1.83241	-1.13163	0.322506	4.44089e-16
NM_001037793	rn4	Dock8	chr1:228441351-228634715	1.43797	8.78451	1.8097	6.10861	1.11022e-16
NM_172624	mm8	Dpp9	chrUn:25575670-25609279	23.1186	11.2934	-0.716414	0.488501	1.11022e-16
NM_001107402	rn4	Dsc3	chr18:11831070-11865107	0.033427	8.29319	5.51085	247.362	3.70616e-08
NM_133587	rn4	Dscam	chr11:36955239-37217458	0	30.4462	12.6263	304463	1.11022e-16
NM_001109053	rn4	Dtx3l	chr11:66649476-66659119	5.66953	2.57873	-0.787788	0.45485	4.996e-15
NM_053769	rn4	Dusp1	chr10:16942906-16945696	48.1265	117.646	0.893846	2.44451	1.11022e-16
NM_133578	rn4	Dusp5	chr1:259754233-259767645	3.22135	10.0717	1.13991	3.12648	1.11022e-16
NM_001107496	rn4	Dyrk1b	chr1:83281283-83288809	8.50391	1.24556	-1.92087	0.146479	1.11022e-16
NM_001108506	rn4	Ebf3	chr1:196927456-197045440	1.57919	4.57359	1.06334	2.89604	1.11022e-16
NM_053596	rn4	Ece1	chr5:156626139-156735778	13.501	36.6429	0.998451	2.71408	1.11022e-16
NM_012550	rn4	Ednra	chr19:32042336-32108153	3.22422	0.2696	-2.48117	0.0836455	1.11022e-16
NM_001004223	rn4	Eef1g	chr1:211640916-211651593	332.544	674.557	0.707284	2.02847	1.11022e-16
NM_001107328	rn4	Efnb2	chr16:86187630-86228023	6.14769	22.7508	1.30851	3.70066	1.11022e-16
NM_011431	mm8	Eftud2	chr10:92012197-92053080	0.682493	34.5049	3.92296	50.5499	1.11022e-16
NM_012551	rn4	Egr1	chr18:27343879-27346148	25.8935	8.43724	-1.12133	0.325847	1.11022e-16
NM_001011939	rn4	Ehd1	chr1:209055208-209077606	21.9076	49.8796	0.822776	2.27681	1.11022e-16
NM_199380	rn4	Eif2s2	chr3:145346368-145367148	41.2446	92.8959	0.811958	2.25231	1.11022e-16
NM_001013087	rn4	Elmod3	chr4:105866420-106099850	2.82442	1.28657	-0.786281	0.455536	1.11022e-16
NM_134383	rn4	Elovl6	chr2:226946558-227054352	9.90794	2.94711	-1.21249	0.297456	1.11022e-16
NM_024474	mm8	Emid2	chr12:21028483-21049563	17.1791	0.0446903	-5.94946	0.00260724	2.80371e-09
NM_001106710	rn4	Emilin1	chr6:25438922-25446693	271.908	68.9466	-1.37213	0.253566	1.11022e-16
NM_145158	mm8	Emilin2	chr9:110458065-110487433	4.01923	8.15771	0.707861	2.02964	2.19647e-12
NM_012843	rn4	Emp1	chr4:172315081-172335536	59.1293	134.75	0.823694	2.2789	1.11022e-16
NM_028013	mm8	Endod1	chr8:11151258-11180712	0.466872	1.69749	1.2907	3.63531	1.69214e-06
NM_001107311	rn4	Enpp6	chr16:48396462-48516698	24.0368	0.286597	-4.42892	0.0119274	1.11022e-16
NM_021681	rn4	Epb4.1l1	chr3:146876450-146944603	0.742617	2.73004	1.30179	3.67588	1.11022e-16
NM_001108977	rn4	Epha2	chr5:160185142-160214727	26.6773	58.379	0.783141	2.18834	1.11022e-16
NM_001162411	rn4	Epha4	chr9:76676780-76820752	5.66436	2.50305	-0.816662	0.441904	1.11022e-16
NM_134331	rn4	Epha7	chr5:44727998-44878352	19.0127	9.16496	-0.729714	0.482047	1.11022e-16
NM_001105868	rn4	Ephb3	chr11:82027631-82046332	90.8997	26.5831	-1.22948	0.292445	1.11022e-16
NM_001106910	rn4	Ercc5	chr9:43248022-43293196	5.10517	2.26841	-0.81115	0.444347	2.34444e-11
NM_184050	rn4	Ermp1	chr1:233326960-233361117	16.4019	57.6515	1.25701	3.51491	1.11022e-16
NM_012555	rn4	Ets1	chr8:32481693-32545237	4.13036	15.9315	1.34992	3.8571	1.11022e-16
NM_001108299	rn4	Etv4	chr10:90808438-90824019	2.10664	6.9148	1.18854	3.28227	4.11893e-14
NM_001107198	rn4	Exo1	chr13:91619023-91644366	2.19293	5.22209	0.867633	2.38127	1.44329e-15
NM_053313	rn4	F2rl2	chr2:26073813-26078618	8.62951	3.51203	-0.898977	0.406986	3.14943e-09
NM_013057	rn4	F3	chr2:218371022-218382644	48.5912	137.802	1.04237	2.83594	1.11022e-16
NM_001037648	rn4	Fam105a	chr2:79545445-79569132	4.96404	0.170459	-3.37091	0.0343582	2.93384e-06
NM_001025034	rn4	Fam107b	chr17:85593001-85663908	18.9324	6.91155	-1.00767	0.365068	1.11022e-16
NM_001014050	rn4	Fam110a	chr3:142325999-142328572	2.48636	6.73179	0.995996	2.70742	5.96129e-08
NM_001109163	rn4	Fam111a	chr1:215581409-215597220	10.582	22.5168	0.755102	2.12783	1.11022e-16
NM_175184	mm8	Fam125b	chr3:12746462-12906150	17.3483	7.27758	-0.868688	0.419502	1.11022e-16
NM_022242	rn4	Fam129a	chr13:66467039-66620169	123.307	50.3577	-0.895524	0.408393	1.11022e-16
NM_170755	mm8	Fam134a	chr9:74426565-74432420	14.8493	6.03302	-0.900695	0.406287	1.11022e-16
NM_001109102	rn4	Fam167a	chr15:42719192-42734086	0.38669	5.52481	2.65914	14.284	1.11022e-16
NM_001081161	mm8	Fam171a1	chr17:86143660-86266918	0.546313	1.92064	1.25709	3.51518	2.403e-07
NM_199200	mm8	Fam171a2	chr10:91542383-91552587	19.0711	6.26893	-1.11256	0.328717	1.11022e-16
NM_001012350	rn4	Fam174a	chr9:94575749-94593926	21.0878	7.08696	-1.09043	0.336072	1.11022e-16
NM_177743	mm8	Fam198a	chr8:126957354-126986260	4.7251	0	-10.7633	2.11631e-05	1.11022e-16
NM_001012238	rn4	Fam20c	chr12:16340371-16399365	159.548	33.8442	-1.55057	0.212126	1.11022e-16
NM_001134849	rn4	Fam25a	chr16:10005960-10009941	1.20555	10.5563	2.16971	8.75577	3.65439e-06
NM_001039002	rn4	Fam43a	chr11:72010484-72022940	0.841076	2.33803	1.02231	2.7796	4.21668e-05
NM_001106844	rn4	Fam46a	chr8:90502403-90506153	12.015	3.55509	-1.21776	0.295894	1.11022e-16
NM_027773	mm8	Fam57a	chr10:63555670-63561968	5.8472	12.5018	0.759901	2.13806	2.96761e-06
NM_001167879	mm8	Fam59b	chr6_random:123886-482564	0.539404	1.57219	1.06964	2.91433	1.11022e-16
NM_001170456	rn4	Fam69a	chr14:2326203-2397012	2.62216	0.516634	-1.62426	0.197057	4.21835e-08
NM_001108163	rn4	Fam81a	chr8:74545001-74603938	10.3122	4.91185	-0.741666	0.47632	6.21725e-15
NM_001011933	rn4	Far1	chr1:171379888-171437832	27.7817	61.0452	0.787235	2.19731	1.11022e-16
NM_139194	rn4	Fas	chr1:238259442-238274761	5.53294	14.3165	0.950682	2.58747	1.11022e-16
NM_001160232	rn4	Fau	chr1:208695029-208696580	3.87909	0.408185	-2.25142	0.10525	1.11022e-16
NM_001127547	rn4	Fbln1	chr7:123208153-123287289	24.1629	0.296332	-4.40076	0.012268	1.11022e-16
NM_024237	mm8	Fbln7	chr3:116482941-116517624	19.8653	5.6344	-1.26007	0.283634	1.11022e-16
NM_001108235	rn4	Fbxl17	chr9:101738327-102184324	15.5554	5.12695	-1.10988	0.329597	1.11022e-16
NM_001013138	rn4	Fbxo23	chr17:15879924-15887500	8.73439	1.12473	-2.04965	0.12878	1.11022e-16
NM_001044259	rn4	Fbxo31	chr19:51823604-51837248	44.5384	16.6049	-0.98665	0.372824	6.86229e-13
NM_001106206	rn4	Fbxo5	chr1:36492133-36498503	5.82661	12.9705	0.800233	2.22606	2.75002e-13
NM_053843	rn4	Fcgr2a	chr13:86898615-86912965	10.8326	3.59294	-1.10357	0.331685	1.71418e-13
NM_010188	mm8	Fcgr3	chr13:86940458-86949419	7.25243	1.90355	-1.33758	0.262481	1.70528e-08
NM_033351	rn4	Fcgrt	chr1:95566715-95579239	106.072	44.4907	-0.868837	0.419439	1.11022e-16
NM_001025706	rn4	Fem1a	chrUn:25512628-25514865	21.359	8.98018	-0.866447	0.420443	1.11022e-16
NM_001106932	rn4	Fem1c	chr18:40715383-40740448	10.3569	4.97137	-0.733947	0.480011	1.11022e-16
NM_001106928	rn4	Fert2	chr9:102642602-102861698	6.24879	3.04796	-0.717899	0.487776	1.45915e-10
NM_130816	rn4	Fgf11	chr10:56619621-56623000	10.3734	2.5618	-1.39851	0.246966	1.62486e-08
NM_053428	rn4	Fgf13	chrX:144199536-144533485	0	7.33197	11.2026	73320.7	1.11022e-16
NM_053429	rn4	Fgfr3	chr14:82683157-82697229	7.99931	25.3438	1.15317	3.16822	1.11022e-16
NM_012559	rn4	Fgg	chr2:174727311-174734592	0	5.19215	10.8575	51922.5	1.11022e-16
NM_001033926	rn4	Fhl1	chrX:141315746-141329275	56.5388	231.251	1.40858	4.09012	1.11022e-16
NM_001013172	rn4	Fhl4	chr7:20746971-20748613	2.22192	6.54721	1.08064	2.94656	7.26872e-09
NM_001106484	rn4	Fign	chr3:46006893-46130212	3.45032	1.64279	-0.742039	0.476142	1.33085e-06
NM_001106750	rn4	Flrt2	chr6:119569365-119658949	2.98561	0.341742	-2.16724	0.114493	1.75149e-12
NM_080698	rn4	Fmod	chr13:46987713-46998330	0.26151	7.99778	3.42008	30.5718	1.11022e-16
NM_001039609	rn4	Fnbp1l	chr2:219200305-219288078	9.5782	19.5626	0.714125	2.0424	5.55112e-16
NM_027402	mm8	Fndc5	chr5:148296372-148304919	43.5437	3.1442	-2.62818	0.0722101	1.11022e-16
NM_001108047	rn4	Foxn3	chr6:123385155-123762336	14.2756	5.42924	-0.966741	0.38032	1.11022e-16
NM_001106395	rn4	Foxo3	chr20:46171768-46262818	24.7093	11.5365	-0.761659	0.466891	1.11022e-16
NM_022858	rn4	Foxq1	chr17:39332905-39334675	4.38043	1.66603	-0.966666	0.380349	1.92749e-06
NM_001107937	rn4	Frmpd1	chr5:61748035-61849848	10.5216	1.18895	-2.18029	0.113009	1.11022e-16
NM_031648	rn4	Fxyd1	chr1:86095552-86098085	0	2.47453	10.1164	24746.3	1.11022e-16
NM_021909	rn4	Fxyd5	chr1:86076276-86091440	0.942141	23.0958	3.19915	24.5117	1.11022e-16
NM_021266	rn4	Fzd1	chr4:25994385-25998821	37.3635	15.2069	-0.898941	0.407	1.11022e-16
NM_172035	rn4	Fzd2	chr10:91709187-91711140	125.124	54.6257	-0.8288	0.436573	1.11022e-16
NM_053417	rn4	Gab2	chr1:154348751-154544941	7.54534	3.28025	-0.832993	0.434746	1.61517e-09
NM_024127	rn4	Gadd45a	chr4:96649942-96652246	67.7994	29.5279	-0.831216	0.435519	1.11022e-16
NM_001106196	rn4	Galnt2	chr19:54479957-54535878	163.46	74.7416	-0.782531	0.457247	1.11022e-16
NM_001025053	rn4	Galnt4	chr7:36684489-36687051	21.016	8.46718	-0.909079	0.402895	1.11022e-16
NM_001172063	rn4	Galnt6	chr7:139230084-139575631	3.13985	1.45821	-0.766929	0.464437	1.11022e-16
NM_017008	rn4	Gapdh	chr4:161282199-161286087	64.9856	12.8149	-1.62355	0.197197	1.11022e-16
NM_057100	rn4	Gas6	chr16:80900120-80930929	422.717	199.668	-0.750047	0.472345	1.11022e-16
NM_053484	rn4	Gas7	chr10:54249338-54403867	4.70043	1.49496	-1.14551	0.318062	1.11022e-16
NM_144730	rn4	Gata4	chr15:42472792-42519592	2.76028	6.11113	0.79476	2.21391	4.83743e-11
NM_031031	rn4	Gatm	chr3:109558048-109565444	41.7116	13.5614	-1.12355	0.325125	1.11022e-16
NM_001100561	rn4	Gatsl2	chr12:23733942-23773875	15.5064	6.13596	-0.927076	0.395709	1.11022e-16
NM_010272	mm8	Gdf11	chr7:2184663-2191450	16.5728	7.73329	-0.762222	0.466629	1.82077e-14
NM_001013038	rn4	Gdf6	chr5:23739174-23756167	2.38066	0.262016	-2.20639	0.110098	3.39135e-06
NM_001109152	rn4	Gdpd5	chr1:156703201-156794530	1.61907	4.54621	1.0324	2.8078	1.77636e-14
NM_001009466	rn4	Gemin6	chr6:3125712-3130157	3.18319	10.0198	1.14666	3.14766	1.07037e-09
NM_023967	rn4	Gfra4	chr3:118712214-118714794	8.39868	0	-11.3384	1.19065e-05	1.11022e-16
NM_130423	rn4	Ggt7	chr3:145987532-146010922	8.15407	2.37616	-1.233	0.291417	1.11022e-16
NM_001109207	rn4	Gins1	chr3:141535199-141557389	8.45535	24.1956	1.05136	2.86155	1.11022e-16
NM_001107408	rn4	Gins3	chr19:9866293-9885259	3.83993	9.31763	0.886439	2.42647	2.56128e-13
NM_019280	rn4	Gja5	chr2:191824117-191843865	0.936738	19.9701	3.05949	21.3166	1.11022e-16
NM_019240	rn4	Gjb3	chr5:146771805-146772616	0	3.46237	10.4523	34624.7	1.11022e-16
NM_053984	rn4	Gjb4	chr5:146796652-146799475	0	2.0513	9.92886	20514	1.11022e-16
NM_019241	rn4	Gjb5	chr5:146802849-146803664	0	3.79968	10.5453	37997.8	1.11022e-16
NM_001127529	rn4	Glb1l	chr9:74481439-74491808	14.5118	7.12394	-0.711494	0.49091	1.22125e-15
NM_153803	mm8	Glb1l2	chr8:26362029-26434989	9.05763	28.9115	1.16062	3.19193	1.11022e-16
NM_027450	mm8	Glipr2	chr5:60419754-60441291	54.1405	22.749	-0.867059	0.420186	1.11022e-16
NM_001099919	mm8	Gm10147	chrX:140643499-141025406	2.41997	1.51635e-12	-10.0941	4.13211e-05	1.11022e-16
NM_001099325	mm8	Gm10488	chrX:140643499-141025406	0.401477	1.69	1.43714	4.20866	1.9396e-09
NM_001085549	mm8	Gm12824	chr5:134778057-134983788	7.08973	1.08103	-1.88065	0.15249	1.11022e-16
NM_001145863	mm8	Gm14139	chr1:67525766-67660367	2.45247	0.762475	-1.16819	0.310929	1.11022e-16
NM_172335	rn4	Gm2a	chr10:40502149-40514709	52.6883	189.296	1.27892	3.59275	1.11022e-16
NM_001025607	mm8	Gm5168	chrX:140643499-141025406	6.96397e-06	6.3162	10.9862	59050.7	1.11022e-16
NR_002687	mm8	Gm5424	chr4:119628237-119629752	4.96572	0	-10.8129	2.01377e-05	1.11022e-16
NM_001033423	mm8	Gm773	chrX:140643499-141025406	0.280067	6.52552	3.14811	23.2919	1.11022e-16
NM_001108950	rn4	Gnat2	chr2:203652407-203655013	2.16999	0	-9.98511	4.6081e-05	1.11022e-16
NM_139185	rn4	Gng8	chr1:77221290-77223312	10.3444	2.96013	-1.25119	0.286165	1.2602e-06
NM_175580	rn4	Gnl3	chr16:6444437-6450415	6.98946	13.992	0.694075	2.00186	3.92224e-11
NM_138846	rn4	Gpm6b	chrX:48746583-48788414	2.57892	5.4953	0.756502	2.13081	1.75515e-06
NM_001081342	mm8	Gpr133	chr12:28566098-28658546	0	2.72424	10.2126	27243.4	1.11022e-16
NM_001109562	rn4	Gpr137	chr1:209613156-209616180	36.7014	17.0268	-0.768023	0.463929	1.11022e-16
NM_001034855	rn4	Gpr153	chr5:169504147-169514442	35.3436	6.43702	-1.70304	0.182129	1.11022e-16
NM_001012107	rn4	Gpr157	chr5:167205604-167223781	5.80429	1.23687	-1.54595	0.213109	3.33067e-16
NM_201367	mm8	Gpr176	chr3:104699841-104801255	18.7562	7.06904	-0.975791	0.376894	1.11022e-16
NM_152242	rn4	Gpr56	chr19:10438331-10475607	27.6291	11.6858	-0.86049	0.422955	1.11022e-16
NM_031696	rn4	Gpr88	chr2:212460209-212464766	3.00996	0.05963	-3.91988	0.0198435	1.87761e-11
NM_001106304	rn4	Gprc5b	chr1:177205880-177230442	3.92511	1.134	-1.24158	0.288927	2.09921e-10
NM_001039849	rn4	Gpx4	chr7:11162519-11165345	10.2179	4.07128	-0.920169	0.398452	1.11022e-16
NM_031623	rn4	Grb14	chr3:46832385-46952709	152.981	53.5752	-1.04923	0.350209	1.11022e-16
NM_013535	mm8	Grcc10	chr4:160869351-160870827	71.0316	34.4855	-0.722584	0.485496	1.11022e-16
NM_001105974	rn4	Grem2	chr13:90528919-90622303	16.5038	4.44139	-1.31261	0.269118	1.11022e-16
NM_031508	rn4	Grik5	chr1:80313805-80384390	30.5996	11.3649	-0.990452	0.371409	1.11022e-16
NM_177426	rn4	Gstm2	chr2:203548982-203553405	59.3761	19.0781	-1.13535	0.321311	1.11022e-16
NM_001007602	rn4	Gsto1	chr1:253228546-253238530	10.4211	31.5471	1.10764	3.02721	1.11022e-16
NM_053293	rn4	Gstt1	chr20:13604355-13621456	6.29176	0.435589	-2.67008	0.0692465	9.25472e-09
NM_012796	rn4	Gstt2	chr20:13221666-13225367	12.4695	4.3058	-1.06331	0.345312	2.54241e-14
NM_001013225	rn4	Gtpbp2	chr9:10377807-10385845	11.9806	5.81327	-0.723137	0.485228	1.11022e-16
NM_139042	rn4	Gucy2g	chr1:261500883-261542254	3.52065	1.19936	-1.0768	0.340683	1.17304e-10
NM_198612	mm8	Gxylt2	chr4:135613416-135696685	4.05515	0.183223	-3.09652	0.0452063	1.56769e-09
NM_001107789	rn4	H13	chr3:143020647-143059566	74.2256	159.835	0.767032	2.15337	1.11022e-16
NR_027324	rn4	H19	chr1:202822913-202825610	10967.2	1749.3	-1.83569	0.159503	1.11022e-16
NM_001008559	rn4	Hapln3	chr1:134851845-134859702	1.30987	3.93572	1.10012	3.00451	3.84791e-05
NM_001108398	rn4	Hapln4	chr16:19816320-19824506	1.59164	6.6303	1.42684	4.1655	1.11022e-16
NM_013153	rn4	Has2	chr7:93230134-93256139	3.64161	0.949738	-1.34392	0.260822	4.44089e-16
NM_012945	rn4	Hbegf	chr18:29143528-29153984	21.6457	48.9549	0.81609	2.26164	1.11022e-16
NM_013221	rn4	Hbp1	chr6:50201267-50227106	19.1826	8.00038	-0.874507	0.417067	1.11022e-16
NM_001106610	rn4	Hdac11	chr4:125326167-125343417	4.0373	0.132035	-3.41953	0.0327277	1.89559e-11
NM_001134857	rn4	Heatr2	chr12:15955971-15994971	14.4605	6.56846	-0.789133	0.454238	1.11022e-16
NM_177171	mm8	Heatr5a	chr6:72024221-72122023	18.3319	8.53768	-0.764147	0.465731	1.11022e-16
NM_001108218	rn4	Hecw2	chr9:52623921-52839918	5.68572	1.80894	-1.14518	0.318167	1.11022e-16
NM_001013179	rn4	Hes6	chr9:90639890-90641596	12.3373	4.87909	-0.927656	0.39548	3.63753e-12
NM_031234	rn4	Hip1r	chr12:33714192-33742829	1.58988	21.8529	2.62062	13.7442	1.8388e-08
NM_001077674	rn4	Hlx	chr13:100685760-100691683	10.0432	2.44358	-1.4134	0.243314	1.11022e-16
NM_001024720	mm8	Hmcn1	chr13:65296761-65779503	15.8072	5.78191	-1.00572	0.365781	1.11022e-16
NM_139327	rn4	Hmga1	chr20:5769017-5772305	19.2189	48.0683	0.916726	2.50109	2.10018e-10
NM_017268	rn4	Hmgcs1	chr2:51737055-51754582	47.9834	15.3603	-1.13906	0.320118	1.11022e-16
NM_012964	rn4	Hmmr	chr10:25733350-25762848	5.66185	13.543	0.872109	2.39195	5.55112e-16
NM_022397	rn4	Hnrnpf	chr4:154207173-154228430	85.8576	13.7286	-1.8332	0.159901	1.11022e-16
NM_001037287	rn4	Hnrnpf	chr4:154207173-154228430	12.22	82.4347	1.90893	6.74584	1.11022e-16
NM_001037285	rn4	Hnrnpf	chr4:154207173-154228430	1.84175e-09	5.46794	10.9092	54679.4	1.11022e-16
NM_080896	rn4	Hnrph1	chr10:35922801-35930131	64.7807	132.614	0.716434	2.04712	1.11022e-16
NM_013075	rn4	Hoxa1	chr4:80456728-80458388	4.5889	1.54764	-1.08687	0.337272	1.56253e-05
NM_008264	mm8	Hoxa13	chr4:80558987-80561021	5.37729	1.58684	-1.2204	0.295113	7.88442e-07
NM_001024842	mm8	Hoxc11	chr7:141717909-141720107	3.8987	0.814116	-1.5662	0.208838	2.50648e-05
NM_010465	mm8	Hoxc6	chr7:141772920-141775241	0.120555	11.7982	4.58278	97.7854	1.08979e-10
NM_001105885	rn4	Hoxd4	chr3:57325227-57343941	2.91632	1.19073	-0.895706	0.408319	4.12295e-06
NM_001108210	rn4	Hs6st1	chr9:34978402-35018308	51.5594	17.7858	-1.06433	0.344959	1.11022e-16
NM_015820	mm8	Hs6st3	chr15:104157753-104914336	5.06674	1.67294	-1.10808	0.330194	2.49622e-07
NM_001025697	rn4	Hsdl2	chr5:77680172-77716789	8.20819	3.78291	-0.774625	0.460877	4.62671e-08
NM_031694	rn4	Hsf2	chr20:36520681-36538504	7.90073	15.8864	0.698502	2.01074	1.33227e-15
NM_001127683	rn4	Hsf2bp	chr20:10366834-10452266	3.41305	0.708354	-1.57231	0.207566	3.62809e-11
NM_001106177	rn4	Hsf4	chr19:35085508-35091286	7.68862	2.89111	-0.978079	0.376033	2.88541e-09
NM_175761	rn4	Hsp90aa1	chr6:135408361-135419177	70.6719	159.17	0.811924	2.25224	1.11022e-16
NM_011631	mm8	Hsp90b1	chr6:53980760-53983020	8.25136	38.8534	1.54941	4.70868	1.11022e-16
NM_001106428	rn4	Hspa4l	chr2:127697503-127751081	1.27498	3.2438	0.933767	2.54408	2.11966e-09
NM_031607	rn4	Hspb7	chr5:160311867-160315394	21.5899	7.56314	-1.04893	0.350312	1.11022e-16
NM_053612	rn4	Hspb8	chr12:41407165-41421564	3.63516	39.6375	2.3891	10.9036	1.11022e-16
NM_001134730	rn4	Hspc159	chr14:101620860-101628371	0.63057	2.61249	1.42131	4.14256	5.49056e-10
NM_001011901	rn4	Hsph1	chr12:5794610-5811488	210.683	439.125	0.734429	2.08429	1.11022e-16
NM_001106263	rn4	Htatip2	chr1:99563160-99577807	19.2064	0.134071	-4.96389	0.00698571	2.69695e-12
NM_015755	mm8	Hunk	chr11:29509090-29626201	1.94572	0.895821	-0.775587	0.460434	1.45451e-05
NM_138867	rn4	Hyou1	chr8:47346750-47358868	15.3698	37.1649	0.882956	2.41804	1.11022e-16
NM_001034028	rn4	Hyou1	chr8:47346750-47358868	26.9524	76.5823	1.04429	2.84138	1.11022e-16
NM_015790	mm8	Icosl	chr20:10944444-10954689	14.1698	1.34677	-2.35334	0.0950515	1.11022e-16
NM_001025041	rn4	Ier5l	chr3:9515926-9517539	41.5752	11.9316	-1.24831	0.28699	1.11022e-16
NM_001108647	rn4	Iffo1	chr4:161264965-161283085	40.2111	19.2707	-0.735555	0.47924	1.11022e-16
NM_001134703	rn4	Iffo2	chr5:158404225-158418414	13.1183	6.23672	-0.743545	0.475425	6.62789e-07
NM_001012029	rn4	Ifi204	chr13:89752997-89770167	1.04868	4.92777	1.54728	4.69867	5.5761e-10
NM_203410	rn4	Ifi27	chr6:127725155-127731665	286.319	134.334	-0.756777	0.469176	1.11022e-16
NM_001107729	rn4	Ifi44	chr2:250039100-250056890	2.14004	0.819658	-0.959617	0.383039	1.72672e-05
NM_001136124	rn4	Ifitm3	chr1:201198657-201199808	160.105	48.465	-1.19499	0.302708	1.11022e-16
NM_001108767	rn4	Igdcc4	chr8:69359755-69383838	21.9286	3.88647	-1.73027	0.177237	1.11022e-16
NR_002855	mm8	Igf2as	chr1:202915439-202926059	3.55963	0.77894	-1.51938	0.218848	1.11022e-16
NM_012817	rn4	Igfbp5	chr9:72003596-72016303	93.4814	1.16821	-4.38221	0.0124978	1.11022e-16
NM_001107197	rn4	Igsf9	chr13:88487238-88503824	0.116581	3.48285	3.39619	29.8502	6.92779e-14
NM_001008765	rn4	Igtp	chr10:43829240-43837086	5.39968	1.74771	-1.12799	0.323682	1.44304e-10
NM_001170565	rn4	Il17rc	chr4:149362480-149374945	23.9564	6.59116	-1.2905	0.275135	1.11022e-16
NM_001014166	rn4	Il33	chr1:233670800-233685810	25.9976	3.74784	-1.9368	0.144164	1.11022e-16
NM_133380	rn4	Il4ra	chr1:184612884-184637863	42.7936	11.3092	-1.33077	0.264275	1.11022e-16
NM_001008725	rn4	Il6st	chr2:43805751-43842365	120.119	52.281	-0.831849	0.435244	1.11022e-16
NM_001108619	rn4	Impdh1	chr4:56075235-56090775	42.8783	20.5773	-0.734175	0.479901	1.11022e-16
NM_198411	mm8	Inf2	chr6:137420252-137444394	81.2343	39.3135	-0.725768	0.483953	1.11022e-16
NM_012590	rn4	Inha	chr9:74781183-74784124	7.90804	3.30587	-0.872163	0.418046	8.67752e-08
NM_001108923	rn4	Inpp5a	chr1:199187920-199395997	13.9763	30.5311	0.781379	2.18448	1.11022e-16
NM_001107092	rn4	Iqcb1	chr11:65708817-65775086	0.642707	2.55538	1.38015	3.9755	4.86474e-08
NM_001108489	rn4	Iqgap1	chr1:136552346-136642562	26.7743	61.5885	0.833031	2.30028	1.11022e-16
NM_001106586	rn4	Irf5	chr4:56407535-56418694	5.77493	1.45581	-1.37791	0.252104	1.71418e-13
NM_001033691	rn4	Irf7	chr1:201456689-201459782	21.7169	3.12129	-1.93982	0.14373	1.11022e-16
NM_001012041	rn4	Irf9	chr15:33739754-33744957	14.9903	6.97705	-0.764769	0.465441	8.34e-13
NM_001135742	rn4	Irgq	chr1:79816796-79824776	14.5886	7.13336	-0.715451	0.488972	1.11022e-16
NM_012969	rn4	Irs1	chr9:81585250-81638071	4.68976	1.46541	-1.1632	0.312485	1.11022e-16
NM_030994	rn4	Itga1	chr2:47107849-47206255	1.15543	4.08569	1.26296	3.53586	2.09721e-13
NM_001108292	rn4	Itga3	chr10:83724977-83760848	45.6011	101.481	0.799939	2.2254	1.11022e-16
NM_001107737	rn4	Itga4	chr3:62024746-62097456	5.89681	1.74637	-1.21683	0.296167	1.11022e-16
NM_008397	mm8	Itga6	chr3:54203246-54273301	78.0408	34.4724	-0.817071	0.441724	1.11022e-16
NM_001004263	rn4	Itgb6	chr3:42286156-42364487	2.37241	0.8855	-0.985438	0.373276	6.59395e-06
NM_019312	rn4	Itpkb	chr13:96044224-96138462	3.64276	1.76299	-0.725701	0.483985	1.04336e-07
NM_001001738	mm8	Itprip	chr1:253284080-253307594	2.42674	9.05239	1.31645	3.73016	1.11022e-16
NM_001047085	rn4	Ivns1abp	chr13:66214821-66235570	14.5537	30.3121	0.733698	2.08277	1.11022e-16
NM_001109591	rn4	Jsrp1	chr7:10412087-10416582	181.034	32.351	-1.72204	0.178702	1.11022e-16
NM_001037197	rn4	Kank1	chr1:228748120-228868261	16.8085	62.8603	1.31903	3.73978	1.11022e-16
NM_057191	rn4	Kbtbd10	chr3:51815975-51829175	155.631	74.2891	-0.739523	0.477342	1.11022e-16
NM_001105748	rn4	Kcnd1	chrX:26696233-26710234	4.87235	1.31268	-1.31145	0.269429	1.11022e-16
NM_001169104	rn4	Kcnf1	chr6:40910395-40913068	2.26741	0.525248	-1.46238	0.231685	8.73656e-08
NM_031742	rn4	Kcnh1	chr13:108129617-108407815	4.14261	0.0579833	-4.26723	0.0140206	2.226e-13
NM_053949	rn4	Kcnh2	chr4:6192643-6224284	4.33905	0.383138	-2.42678	0.088321	1.11022e-16
NM_032462	rn4	Kcnip3	chr3:114961075-115025320	16.4651	7.77414	-0.750433	0.472162	1.22815e-07
NM_017099	rn4	Kcnj8	chr4:180144068-180149941	7.86949	0.15711	-3.91318	0.0199769	2.06394e-11
NM_022293	rn4	Kcnk13	chr6:124173997-124174451	8.48194	0	-11.3483	1.17896e-05	1.11022e-16
NM_019313	rn4	Kcnn1	chr16:19093399-19103846	19.3927	5.71258	-1.22221	0.294577	1.11022e-16
NM_021853	rn4	Kcnt1	chr3:4050339-4088061	2.02096	0.133457	-2.71685	0.0660826	1.41311e-10
NM_181635	rn4	Kif15	chr8:127694261-127764656	2.39709	5.27197	0.788126	2.19927	7.4234e-12
NM_001107783	rn4	Kif16b	chr3:130967514-131250437	4.16494	1.8183	-0.828769	0.436586	1.8241e-13
NM_001108426	rn4	Kif20a	chr18:27100023-27128285	20.2879	41.867	0.724471	2.06364	1.11022e-16
NM_001109079	rn4	Kif26b	chr13:94184946-94606718	15.686	6.83315	-0.830975	0.435625	1.11022e-16
NM_001009601	rn4	Klc4	chr9:10002199-10015732	12.0394	4.05693	-1.08774	0.336977	1.11022e-16
NM_001107281	rn4	Klf12	chr15:83686142-84046291	5.02663	2.45684	-0.715853	0.488775	4.49037e-07
NM_001109147	rn4	Klf13	chr1:118368154-118398938	19.9757	8.09413	-0.90337	0.405202	1.06975e-08
NM_001007684	rn4	Klf2	chr16:17941742-17943749	40.5401	13.6082	-1.09161	0.335674	1.11022e-16
NM_001105742	rn4	Klf3	chr14:46203637-46226077	12.1161	4.4539	-1.00074	0.367607	1.11022e-16
NM_173780	mm8	Klf8	chrX:38096646-38437879	0	2.87525	10.2665	28753.5	1.11022e-16
NM_001012203	rn4	Klhdc3	chr9:10045843-10052025	32.5543	13.9108	-0.85024	0.427312	1.11022e-16
NM_027551	mm8	Klhl30	chr9:90577980-90589239	6.91545	1.11605	-1.82389	0.161397	1.11022e-16
NM_001105995	rn4	Klhl8	chr14:6958123-7003630	3.08558	1.2851	-0.875858	0.416505	4.87511e-07
NM_001107140	rn4	Kntc1	chr12:33906846-33977071	6.93422	13.9579	0.69957	2.01289	1.11022e-16
NM_001002290	rn4	Kprp	chr2:185831507-185843694	1.67434	6.53081	1.36107	3.90035	1.11022e-16
NM_053649	rn4	Kremen1	chr14:85845412-85909575	88.5888	21.5792	-1.41227	0.243589	1.11022e-16
NM_001107635	rn4	Lama4	chr20:43077611-43206972	14.981	6.04337	-0.907811	0.403406	1.11022e-16
NM_001100640	rn4	Lamc2	chr13:68151073-68211117	3.15267	19.5859	1.82653	6.21231	1.11022e-16
NM_053723	rn4	Lancl1	chr9:65799080-65829021	14.7852	6.77321	-0.780644	0.458111	6.13287e-12
NM_001108439	rn4	Large	chr19:12043816-12497703	89.2255	40.8157	-0.782099	0.457445	1.11022e-16
NM_172856	mm8	Lass6	chr3:50979439-51257648	16.2081	6.58307	-0.901001	0.406163	1.11022e-16
NM_017208	rn4	Lbp	chr3:149016585-149059439	27.198	6.84894	-1.37904	0.251821	1.11022e-16
NM_134453	rn4	Lbr	chr13:97814405-97834881	12.7479	31.8565	0.91587	2.49895	1.11022e-16
NM_012595	rn4	Ldhb	chr4:180061566-180079511	86.6302	179.811	0.730257	2.07561	1.11022e-16
NM_178886	mm8	Ldlrad3	chr3:87105729-87339582	4.25848	1.15125	-1.308	0.27036	1.88738e-15
NM_001005884	rn4	Letm1	chr14:82637812-82677446	55.5147	24.9728	-0.798858	0.449842	1.11022e-16
NM_139096	rn4	Lgals3bp	chr10:108388184-108397539	87.966	35.8943	-0.89637	0.408048	1.11022e-16
NM_012976	rn4	Lgals5	chr10:65075524-65078686	0	4.16805	10.6378	41681.5	1.11022e-16
NM_012977	rn4	Lgals9	chr10:65129006-65152052	0.265938	33.7537	4.84321	126.876	1.11022e-16
NM_001025715	rn4	Limd2	chr10:95552511-95554534	26.7521	11.0715	-0.882233	0.413858	1.11022e-16
NM_031727	rn4	Limk1	chr12:23089440-23125717	17.9248	7.6563	-0.850649	0.427138	1.11022e-16
NM_001008562	rn4	Lmcd1	chr4:148067748-148130312	1.50498	22.2122	2.6918	14.7582	1.11022e-16
NM_029624	mm8	Lmf1	chr10:14831870-14918079	10.7624	3.20545	-1.21118	0.297844	1.11022e-16
NM_001081157	mm8	Lmod3	chr4:131959153-131973468	7.23331	22.6207	1.14016	3.12727	1.11022e-16
NM_001108358	rn4	Lnx1	chr14:35888701-35992474	2.72403	0.799235	-1.22612	0.293428	3.78551e-08
NM_001108329	rn4	Lnx2	chr12:8359539-8420393	25.527	7.99111	-1.1614	0.313048	1.11022e-16
NM_001025639	rn4	LOC292543	chr1:64378809-64392100	0.234451	7.39662	3.45112	31.5357	1.11022e-16
NM_001044236	rn4	LOC301128	chrUn:25369748-25447496	7.78618	2.5736	-1.10702	0.330543	1.11022e-16
NM_001127530	rn4	LOC302022	chrUn:62210356-62222851	0.628099	7.23799	2.44426	11.522	1.9621e-12
NM_001013962	rn4	LOC302845	chrX:144114831-144120816	6.30176	15.5348	0.902244	2.46513	4.44089e-16
NM_001013979	rn4	LOC304131	chr11:27316514-27360828	9.69035	4.05922	-0.870125	0.418899	1.36245e-10
NM_001047879	rn4	LOC306079	chr15:61380518-61392824	14.4094	32.599	0.816397	2.26233	1.11022e-16
NM_001025001	rn4	LOC308990	chr1:186342851-186345458	11.2311	1.84382	-1.8068	0.164178	1.11022e-16
NM_001014070	rn4	LOC313672	chr5:161041202-161399651	0.601896	2.00225	1.20183	3.32618	1.52307e-07
NM_001037748	mm8	LOC380994	chrX:140643499-141025406	6.45608e-05	4.45617	10.2065	27079.8	1.11022e-16
NM_001135992	rn4	LOC498276	chr13:86920630-86931040	7.28371	2.28283	-1.16019	0.313425	6.42615e-10
NM_001100791	rn4	LOC498662	chr16:80461694-80489956	2.11304	5.5104	0.95848	2.60773	1.42538e-09
NM_001025151	rn4	LOC500625	chr6:28213287-28284976	1.6997	7.06875	1.42519	4.15864	1.11022e-16
NM_001025775	rn4	LOC501194	chr9:97104151-97140825	12.5452	4.9386	-0.932244	0.393669	2.02804e-12
NM_001129880	rn4	LOC683626	chr6:22662355-22664663	5.71836	15.81	1.01695	2.76475	1.11022e-16
NM_001170465	rn4	LOC685322	chr14:85353757-85353942	111.168	37.6232	-1.08342	0.338436	1.11022e-16
NM_001109616	rn4	LOC691024	chr5:58939481-58988651	2.79774	6.27834	0.808274	2.24403	2.10311e-07
NM_001144862	rn4	LOC691083	chr3:90629666-90825882	3.11169	0.890432	-1.25113	0.28618	1.46204e-05
NM_001107866	rn4	Loxl3	chr4:117245932-117266844	37.3574	89.8753	0.877891	2.40582	1.11022e-16
NM_001107592	rn4	Loxl4	chr1:248269227-248287588	3.68156	30.6397	2.11894	8.32228	1.11022e-16
NM_053936	rn4	Lpar1	chr5:76449469-76571493	17.9614	5.71645	-1.14487	0.318267	1.11022e-16
NM_001106494	rn4	Lpcat4	chr3:98083234-98091300	12.9921	30.8376	0.864389	2.37355	1.11022e-16
NM_001108236	rn4	Lpin2	chr9:110380691-110455453	6.58365	1.68887	-1.36049	0.256536	1.11022e-16
NM_012598	rn4	Lpl	chr16:22533104-22556905	5.04661	0.0272476	-5.21786	0.0054189	1.93827e-07
NM_001005881	rn4	Lppr2	chr8:21039568-21050516	11.9773	5.38854	-0.798729	0.449901	1.50382e-10
NM_008377	mm8	Lrig1	chr4:128918425-128981554	7.67872	17.3212	0.813471	2.25572	1.11022e-16
NM_031322	rn4	Lrp4	chr3:75821637-75875100	8.7873	2.49333	-1.25966	0.283751	1.11022e-16
NM_001170434	rn4	Lrrc32	chr1:155761333-155782281	0.900914	2.70691	1.10008	3.0044	3.5966e-09
NM_001012354	rn4	Lrrc57	chr3:107365960-107371854	6.18706	2.97603	-0.731852	0.481017	6.64365e-07
NM_001008338	rn4	Lrrc8d	chr14:5104868-5120038	10.4821	2.02009	-1.64649	0.192726	1.11022e-16
NM_177303	mm8	Lrrn4	chr3:120661837-120680515	0.0398686	21.4589	6.28581	536.896	3.31472e-10
NM_001025420	rn4	Lsp1	chr1:202707267-202741026	70.6528	34.7737	-0.708915	0.492178	1.11022e-16
NM_021586	rn4	Ltbp2	chr6:108826442-108924784	146.629	365.375	0.913018	2.49183	1.11022e-16
NM_031050	rn4	Lum	chr7:35083451-35090283	5.40341	0.143464	-3.62802	0.0265687	6.01265e-10
NM_029627	mm8	Ly6k	chr7:112913522-112916205	43.649	133.343	1.11674	3.05489	1.11022e-16
NM_001130546	rn4	Lynx1	chr7:112862565-112867798	20.4372	2.57834	-2.07018	0.126163	1.11022e-16
NM_001107675	rn4	Maml3	chr2:140574945-140740461	5.83049	2.91006	-0.69491	0.499119	3.27441e-08
NM_001107527	rn4	Man2a2	chr1:136168733-136189190	25.4104	12.1587	-0.737109	0.478495	1.11022e-16
NM_019217	rn4	Map1b	chr2:30415234-30508354	16.4743	43.3957	0.968555	2.63414	1.11022e-16
NM_053887	rn4	Map3k1	chr2:43062251-43125940	1.89948	3.93274	0.727729	2.07037	6.42399e-10
NM_022257	rn4	Masp1	chr11:79531351-79602755	30.8881	13.6542	-0.81632	0.442056	1.11022e-16
NM_001108013	rn4	Matn3	chr6:32439371-32459031	0.146726	1.93138	2.57679	13.1549	1.52244e-05
NM_020007	mm8	Mbnl1	chr2:149864305-150008364	18.7236	39.8815	0.756125	2.13001	1.11022e-16
NM_001106949	rn4	Mbnl3	chrX:137891628-137941868	4.3931	10.5595	0.876978	2.40362	5.22249e-13
NM_134163	mm8	Mbnl3	chr6:117346548-117348328	0.843527	3.19173	1.33064	3.78346	1.03861e-05
NM_001106341	rn4	Mcee	chr1:118832888-118856087	19.5299	6.52007	-1.09705	0.333854	1.48326e-13
NM_001106170	rn4	Mcm5	chr19:13978902-14000679	55.2093	122.707	0.798667	2.22258	1.11022e-16
NM_001017459	rn4	Mdm1	chr7:57455581-57482090	5.72898	11.9326	0.733728	2.08283	1.11022e-16
NM_010787	mm8	Mea1	chr10:96590423-96871662	3.6013	1.4568	-0.905012	0.404537	3.16667e-07
NM_001044286	rn4	Mea1	chr9:10052297-10054157	79.1247	38.3075	-0.725378	0.484142	1.11022e-16
NM_001106768	rn4	Med16	chr7:11308792-11323562	55.5898	27.5947	-0.700374	0.4964	1.11022e-16
NM_020048	mm8	Med20	chr9:8836725-8839869	11.404	5.07353	-0.809916	0.444895	2.40654e-07
NM_001100657	rn4	Megf10	chr18:52948934-53051823	1.8747	0.6519	-1.05621	0.34777	4.63017e-07
NM_001108472	rn4	Meis3	chr1:76513671-76524431	4.02187	1.47313	-1.00431	0.366296	1.9684e-06
NM_001014104	rn4	Metrnl	chrUn:5903022-5917063	75.2739	24.8494	-1.1083	0.330121	1.11022e-16
NM_001108644	rn4	Mfap5	chr4:158959285-158981967	2.29315	68.6199	3.39861	29.9226	1.11022e-16
NM_001040186	rn4	Mfge8	chr1:134870027-134885455	20.9462	59.9042	1.05079	2.8599	1.11022e-16
NM_001108137	rn4	Mfrp	chr8:47084055-47089218	1.88551	0.323732	-1.76178	0.171739	1.39622e-06
NM_001106683	rn4	Mfsd2	chr5:142260559-142275435	0.0896162	2.84652	3.45724	31.7292	1.39291e-06
NM_001024893	rn4	MGC114427	chrX:149962816-149965586	1.03583	8.78118	2.13732	8.47671	4.44089e-16
NM_134349	rn4	Mgst1	chr4:175248646-175263881	2.34902	11.3661	1.5766	4.83849	9.41425e-12
NM_031051	rn4	Mif	chr20:13191962-13192852	69.8164	143.516	0.720577	2.05562	1.11022e-16
NR_029727	mm8	Mirlet7b	chr7:123701204-123701308	2.29055	0	-10.0392	4.36557e-05	1.11022e-16
NM_001081117	mm8	Mki67	chr1:195310037-195336470	20.9452	46.8534	0.805111	2.23695	1.11022e-16
NM_001025673	rn4	Mlf1ip	chr16:48996215-49020684	4.06829	10.7857	0.974983	2.65112	2.79066e-12
NM_053477	rn4	Mlycd	chr19:49622076-49653015	12.0613	4.43754	-0.999888	0.367921	1.11022e-16
NM_001007673	rn4	Mmd	chr10:78664114-78692401	8.52386	20.6391	0.884311	2.42132	1.11022e-16
NM_133528	rn4	Mobkl3	chr9:53922770-53946744	16.6635	6.02676	-1.017	0.361678	1.11022e-16
NM_001106881	rn4	Mocs1	chr9:6759530-6790873	10.1138	2.98131	-1.22151	0.294783	1.77636e-15
NM_029413	mm8	Morc4	chrX:127560260-127607653	4.09911	10.4486	0.935683	2.54895	1.11022e-16
NM_053513	rn4	Mpp2	chr10:91125927-91156804	0.437684	2.25444	1.63898	5.14989	1.59489e-06
NM_001134982	rn4	Mpp6	chr4:78343454-78424469	2.78912	6.00436	0.766741	2.15274	1.72385e-07
NM_001024687	rn4	Mrc2	chr10:94689167-94752113	15.3951	45.6527	1.08701	2.96539	1.11022e-16
NM_001034136	rn4	Mrpl2	chr9:10016242-10020032	15.7421	7.79984	-0.702229	0.49548	6.41306e-08
NM_001031650	rn4	Mrpl44	chr9:79073325-79078383	9.69553	3.6594	-0.974349	0.377438	6.65795e-09
NM_080456	mm8	Mrps6	chr11:32045079-32097912	60.3545	21.9993	-1.00922	0.364502	1.11022e-16
NM_031658	rn4	Msln	chr10:15017161-15022839	21.0373	145.738	1.93551	6.92757	1.11022e-16
NM_031059	rn4	Msx1	chr14:78257322-78261142	3.99251	1.69025	-0.85951	0.42337	2.43734e-05
NM_001108462	rn4	Mthfd1l	chr1:34757373-34896927	6.49877	13.8103	0.753794	2.12505	6.73977e-07
NM_198625	mm8	Mtss1l	chr19:40640759-40662306	50.1621	19.4768	-0.946033	0.388278	1.11022e-16
NM_138525	rn4	Mucdhl	chr1:201462420-201470823	10.2844	1.41011	-1.9869	0.13712	1.11022e-16
NM_031061	rn4	Musk	chr5:76273413-76388654	46.093	16.5701	-1.02306	0.359494	1.11022e-16
NM_031062	rn4	Mvd	chr19:52722305-52732318	33.675	14.4786	-0.84408	0.429953	1.11022e-16
NM_022715	rn4	Mvp	chr1:186164810-186192816	72.9202	34.9109	-0.736565	0.478756	1.11022e-16
NM_001108364	rn4	Mxd4	chr14:82253308-82264742	59.8326	21.1173	-1.04145	0.352941	1.11022e-16
NM_001106632	rn4	Mybl1	chr5:9136979-9170799	4.72697	11.6978	0.906104	2.47466	1.11022e-16
NM_001106536	rn4	Mybl2	chr3:153925895-153972428	13.145	37.1492	1.0389	2.82609	1.11022e-16
NM_001106257	rn4	Mybpc2	chr1:94979307-95002804	0	4.83153	10.7855	48316.3	1.11022e-16
NM_001014042	rn4	Mybphl	chr2:203934529-203948030	3.38847	9.61203	1.04262	2.83663	5.79681e-10
NM_012603	rn4	Myc	chr7:98953141-98958057	5.65156	19.0085	1.21294	3.36337	1.11022e-16
NM_001013096	rn4	Mycn	chr6:36508261-36514071	11.2603	3.2966	-1.22837	0.292769	1.11022e-16
NM_198130	rn4	Myd88	chr8:124299728-124303827	12.0365	5.85538	-0.720574	0.486473	1.07114e-12
NM_001135158	rn4	Myh1	chr10:53894387-53928110	24.0787	11.4469	-0.743604	0.475397	1.11022e-16
NM_001100690	rn4	Myh14	chr1:95081947-95146449	0.230113	5.15928	3.10957	22.4113	1.11022e-16
NM_001135157	rn4	Myh2	chr10:53864776-53891710	3.37302	1.48907	-0.817619	0.441481	4.0874e-12
NM_001107794	rn4	Myh7b	chr3:146115686-146139441	2.09857	0.758554	-1.01751	0.361493	1.68059e-10
NM_001100885	rn4	Myl9	chr3:147190235-147193870	372.02	795.827	0.760434	2.1392	1.11022e-16
NM_001107344	rn4	Mylip	chr17:25308146-25329887	4.11044	0.969717	-1.4442	0.235934	1.64313e-14
NM_012605	rn4	Mylpf	chr1:186471787-186474560	30.427	3.45716	-2.17486	0.113624	1.11022e-16
NM_182667	rn4	Myocd	chr10:51496225-51588226	5.09699	17.255	1.21944	3.38528	1.11022e-16
NM_176079	rn4	Myod1	chr1:96910175-96912900	231.816	76.0336	-1.11477	0.327991	1.11022e-16
NM_017115	rn4	Myog	chr13:47243686-47246301	57.6022	1.31182	-3.78207	0.0227755	1.11022e-16
NM_172690	mm8	N28178	chr5:59410474-59429634	2.04547	7.30713	1.27319	3.57222	1.11022e-16
NM_022856	rn4	Nab1	chr9:46084089-46124258	16.3134	5.31023	-1.12234	0.325518	1.11022e-16
NM_001100655	rn4	Nacad	chr14:87354751-87363260	7.85306	2.98678	-0.966687	0.380341	1.11022e-16
NM_001034000	rn4	Ncapd3	chr8_random:160972-177566	5.89812	12.4531	0.747327	2.11135	5.93889e-08
NM_012607	rn4	Nefh	chr14:85594788-85604774	13.8182	5.11466	-0.993863	0.370144	1.11022e-16
NM_021682	rn4	Negr1	chr2:254662226-255426386	25.115	11.1457	-0.812407	0.443789	1.11022e-16
NM_001170346	rn4	Neil3	chr16:41232814-41296034	0.487598	2.26028	1.53359	4.63479	8.384e-06
NM_001107605	rn4	Neurl	chr1:252502645-252573249	20.0373	5.28478	-1.33275	0.263751	1.11022e-16
NM_001107264	rn4	Nfatc4	chr15:33969764-33978872	16.3879	7.65954	-0.760584	0.467393	1.11022e-16
NM_012988	rn4	Nfia	chr5:118165240-118507056	2.42889	5.47858	0.813389	2.25554	7.66068e-07
NM_053727	rn4	Nfil3	chr17:18092488-18107705	9.97406	21.5538	0.770559	2.16097	1.11022e-16
NM_001105779	rn4	Nhp2	chr10:37137276-37140691	30.2834	67.1991	0.797058	2.219	1.11022e-16
NM_001081052	mm8	Nhs	chrX:53321834-53720326	2.97617	9.14211	1.12223	3.0717	1.11022e-16
NM_001130559	rn4	Nipal2	chr7:70021791-70135156	1.35559	3.3035	0.890702	2.43684	2.00038e-05
NM_001107454	rn4	Nkd2	chr1:30252092-30278936	2.72611	9.36116	1.23367	3.4338	1.11022e-16
NM_053992	rn4	Nlgn2	chr10:56646053-56678538	8.47448	3.4509	-0.898407	0.407218	1.11022e-16
NM_145827	mm8	Nlrp3	chr10:45850187-45874911	1.7926	5.26348	1.07709	2.93612	3.55271e-15
NM_001048042	rn4	Nmnat2	chr13:67969506-68142947	3.41641	8.79868	0.945994	2.57537	5.49755e-08
NM_207590	rn4	Nmt2	chr17:86039813-86080243	6.37269	12.9405	0.708332	2.0306	1.3948e-09
NM_020087	rn4	Notch3	chr7:12688260-12740015	3.1169	0.0790312	-3.67352	0.025387	1.11022e-16
NM_001004231	rn4	Npdc1	chr3:3571460-3577191	83.2813	26.6353	-1.13998	0.319824	1.11022e-16
NM_008723	mm8	Npm3	chr1:250961874-250969188	18.2203	43.1708	0.862625	2.36937	1.11022e-16
NM_030841	rn4	Nptxr	chr7:118023652-118041759	107.062	42.34	-0.927674	0.395472	1.11022e-16
NM_017000	rn4	Nqo1	chr19:37251112-37266066	43.2782	21.044	-0.721031	0.486251	1.11022e-16
NM_031130	rn4	Nr2f1	chr2:5765402-5794118	9.73901	4.76619	-0.714582	0.489397	8.34524e-11
NM_178096	rn4	Nrep	chr18:25842089-25868220	32.438	1.52587	-3.0567	0.0470425	1.11022e-16
NM_001100560	rn4	Nrip1	chr11:15066443-15150164	6.73871	3.18488	-0.749437	0.472632	1.11022e-16
NM_030869	rn4	Nrp2	chr9:61348497-61460486	50.7938	21.0609	-0.880353	0.414636	1.11022e-16
NM_001009399	rn4	Nsdhl	chrX:158923015-158954927	19.8808	8.83254	-0.811306	0.444278	1.11022e-16
NM_001100782	rn4	Nudt16l1	chr10:10753152-10755096	14.777	6.93134	-0.757011	0.469066	3.6667e-10
NM_001100732	rn4	Nudt18	chr15:50977123-50979648	9.28761	4.04608	-0.830919	0.435649	2.39397e-08
NM_025529	mm8	Nudt8	chr1:206583376-206584881	9.33406	4.05993	-0.83249	0.434965	2.90364e-05
NM_001012028	rn4	Nuf2	chr13:85286606-85315368	13.7433	32.2485	0.852916	2.34648	1.11022e-16
NM_001024141	mm8	Nxf3	chrX:123328716-123342008	0.269261	2.24548	2.12067	8.33669	9.125e-08
NM_001040072	mm8	Nynrin	chr15:34005552-34082199	6.02854	2.97197	-0.707263	0.492992	1.11022e-16
NM_178884	mm8	Obsl1	chr9:74761014-74780569	34.8027	14.26	-0.892232	0.40974	1.11022e-16
NM_026950	mm8	Ociad2	chr14:37276365-37292684	6.57854	0	-11.0942	1.52007e-05	1.11022e-16
NM_012995	rn4	Ocm	chr12:10913889-10925595	3.94754	166.807	3.74372	42.2549	1.11022e-16
NM_001015017	rn4	Olfm2	chr8:19685433-19746974	137.825	58.4771	-0.857349	0.424286	1.11022e-16
NM_001106572	rn4	Olfml2a	chr3:18731164-18751940	10.3478	0.898505	-2.4437	0.0868394	1.11022e-16
NM_001107195	rn4	Olfml2b	chr13:86481619-86523944	4.22159	0.0529069	-4.37757	0.0125558	7.81019e-10
NM_001107708	rn4	Olfml3	chr2:198958441-198961327	111.088	53.743	-0.726108	0.483788	1.11022e-16
NM_001000270	rn4	Olr1684	chr20:350672-351679	51.5299	0	-13.1525	1.94062e-06	1.11022e-16
NM_145081	rn4	Optn	chr17:84298112-84348368	17.7657	7.96631	-0.802041	0.448413	1.11022e-16
NM_001170403	rn4	Orai2	chr12:21615678-21635798	8.50679	3.22811	-0.968949	0.379482	1.11022e-16
NM_177931	rn4	Orc1l	chr5:129881972-129901672	3.46135	7.46098	0.768013	2.15548	4.66971e-10
NM_001107090	rn4	Osbpl11	chr11:69356207-69418572	16.4107	8.03544	-0.714065	0.489649	1.11022e-16
NM_001108275	rn4	P4ha2	chr10:39522156-39551063	52.361	112.733	0.766859	2.15299	1.11022e-16
NM_001081170	mm8	Pacs2	chr6:138023946-138083206	35.9398	17.3777	-0.726655	0.483524	1.11022e-16
NM_146169	mm8	Paip2b	chr4:118000581-118035809	4.21806	11.2388	0.979982	2.66441	1.11022e-16
NM_001034128	rn4	Pald	chr20:28682110-28718707	15.3678	5.95932	-0.947308	0.387784	1.11022e-16
NM_001081390	mm8	Palld	chr16:31144027-31930747	50.2619	23.0955	-0.777607	0.459504	1.11022e-16
NM_130829	rn4	Palm	chr7:11399542-11428746	57.7448	27.0036	-0.760061	0.467638	1.11022e-16
NM_001106373	rn4	Pank1	chr1:238786235-238857586	1.69664	4.71044	1.02109	2.77623	9.46201e-10
NM_001107939	rn4	Pappa	chr5:81826609-82096484	8.28832	0.284612	-3.37114	0.0343506	1.11022e-16
NM_001014099	rn4	Paqr8	chr9:19661027-19678037	12.7549	4.90671	-0.955299	0.384697	1.02141e-14
NM_031235	rn4	Pard3	chr19:57015715-57603173	22.6794	10.3601	-0.78349	0.456809	1.11022e-16
NM_001108609	rn4	Pard6b	chr3:159230672-159251755	0.78855	10.5052	2.58931	13.3206	1.11022e-16
NM_173114	rn4	Parm1	chr14:18043116-18078333	146.147	65.3672	-0.804592	0.447271	1.11022e-16
NM_001039530	mm8	Parp14	chr11:66736875-66768972	8.45086	3.52127	-0.87543	0.416683	1.11022e-16
NM_001103351	rn4	Parp9	chr11:66615586-66648301	14.5989	6.18604	-0.858642	0.423737	1.11022e-16
NM_001079937	rn4	Pbk	chr15:45227250-45238096	2.62616	5.85271	0.801361	2.22857	1.87636e-06
NM_001174073	mm8	Pcbp2	chrX:29643184-29809529	2.94508	7.91952	0.989173	2.68901	1.04866e-06
NM_001100524	rn4	Pcdh18	chr2:138615497-138629181	6.94756	3.34541	-0.730786	0.48153	1.11022e-16
NM_001114603	rn4	Pcdhb10	chr18:30222126-30224719	6.07385	0.376539	-2.78048	0.0620089	1.11022e-16
NM_173099	rn4	Pcdhb12	chr18:30243894-30246913	2.34941	0.148558	-2.76031	0.0632719	5.75469e-10
NM_053138	mm8	Pcdhb13	chr18:30250409-30254006	8.02478	0.765487	-2.34966	0.0954017	1.11022e-16
NM_053139	mm8	Pcdhb14	chr18:30262109-30265383	2.3783	0.679835	-1.25219	0.285879	4.02346e-08
NM_053140	mm8	Pcdhb15	chr18:30285307-30288093	11.66	2.73396	-1.45039	0.23448	1.11022e-16
NM_001109123	rn4	Pcdhb2	chr18:30104782-30107179	2.22743	0.48945	-1.51516	0.219773	3.46522e-07
NM_001014783	rn4	Pcdhb3	chr18:30110400-30112988	2.2897	0.449631	-1.62757	0.196406	4.33211e-08
NM_001114602	rn4	Pcdhb5	chr18:30127191-30129774	3.41612	0.75784	-1.50569	0.221865	6.36105e-11
NM_001037139	rn4	Pcdhga2	chr18:30568804-30754205	9.54832	0.597425	-2.77133	0.0625784	1.11022e-16
NM_001014773	rn4	Pcdhga7	chr18:30568804-30754205	0.318118	1.82855	1.7486	5.74653	1.11022e-16
NM_001037159	rn4	Pcdhgb8	chr18:30568804-30754205	12.7712	6.37235	-0.695216	0.498966	1.11022e-16
NM_012999	rn4	Pcsk6	chr1:120324842-120476913	12.8082	38.936	1.11183	3.03991	1.11022e-16
NM_001108806	rn4	Pde6d	chr9:85307906-85352872	20.4687	7.41073	-1.01596	0.362055	1.11022e-16
NM_031524	rn4	Pdgfb	chr7:118244380-118262043	5.18797	10.4082	0.696242	2.0062	2.28825e-08
NM_001011921	rn4	Pdgfrl	chr16:54664231-54742504	3.93468	1.01334	-1.3565	0.25756	4.46763e-07
NM_001014125	rn4	Pdia5	chr11:67117715-67204480	7.85	19.5293	0.911395	2.48779	1.11022e-16
NM_028295	mm8	Pdia5	chr5:91816731-91818892	0.858923	3.04876	1.26673	3.54922	1.0759e-05
NM_030872	rn4	Pdk2	chr10:83710447-83724984	14.1295	5.27872	-0.984569	0.3736	1.11022e-16
NM_001106581	rn4	Pdk3	chrX:81104666-81171536	3.35318	7.36495	0.786807	2.19637	4.79293e-09
NM_017365	rn4	Pdlim1	chr1:245350083-245399559	58.5794	129.67	0.794609	2.21357	1.11022e-16
NM_053326	rn4	Pdlim5	chr2:240177300-240296916	56.9365	119.668	0.742784	2.10178	1.11022e-16
NM_019358	rn4	Pdpn	chr5:162142250-162175921	7.32431	0.0891875	-4.40711	0.0121904	6.0009e-10
NM_001014249	rn4	Pdss2	chr20:47128349-47359826	9.27258	4.31167	-0.765724	0.464997	5.1336e-08
NM_018884	mm8	Pdzrn3	chr4:136044208-136254975	9.13515	1.62534	-1.72636	0.177931	1.11022e-16
NM_133299	rn4	Pecr	chr9:71414827-71443719	7.88684	2.11582	-1.31572	0.268281	3.16447e-10
NM_001134777	rn4	Pex19	chr13:88029285-88186539	13.2805	4.75966	-1.02611	0.358399	1.11022e-16
NM_023041	mm8	Pex19	chr18:72488336-72490559	29.8533	12.2533	-0.890495	0.410452	1.11022e-16
NM_001107375	rn4	Pex19	chr13:88029285-88186539	29.4334	13.08	-0.811041	0.444395	1.11022e-16
NM_057125	rn4	Pex6	chr9:10084353-10087957	23.0469	7.49124	-1.12379	0.325046	1.11022e-16
NM_057135	rn4	Pfkfb3	chr17:78241181-78268288	1.79149	4.49849	0.920661	2.51095	4.98842e-07
NM_201990	rn4	Pgap1	chr9:53263168-53337468	3.98999	1.87757	-0.753782	0.470583	1.87206e-07
NM_017033	rn4	Pgm1	chr5:120595619-120655915	47.911	21.0813	-0.820956	0.440011	1.11022e-16
NM_001107670	rn4	Phf17	chr2:128499959-128553050	6.30666	16.1667	0.941338	2.56341	1.11022e-16
NM_021657	rn4	Phlpp1	chr13:12343187-12565692	9.81998	4.15085	-0.861092	0.4227	1.11022e-16
NM_001007642	rn4	Phospho2	chr3:51937817-51944983	5.21252	2.55142	-0.714393	0.489489	4.2955e-06
NM_001106558	rn4	Phpt1	chr3:3744946-3746360	58.1334	11.0411	-1.66111	0.189928	1.11022e-16
NM_001110493	rn4	Pid1	chr9:83412756-83429039	60.3893	24.7021	-0.893921	0.409049	1.11022e-16
NM_001108500	rn4	Pik3c2a	chr1:174430830-174537706	4.40757	9.44454	0.762101	2.14277	1.11022e-16
NM_001105951	rn4	Pik3c2b	chr13:45954336-46013206	0.522451	2.5364	1.57982	4.85407	4.44089e-15
NM_053481	rn4	Pik3cb	chr8:103886681-103957117	0.718319	4.42002	1.81687	6.15257	1.11022e-16
NM_001017453	rn4	Pik3ip1	chr14:83955871-83967829	16.7328	6.49565	-0.946229	0.388202	1.11022e-16
NM_001106694	rn4	Pink1	chr5:157091180-157103293	14.187	5.40495	-0.964999	0.380983	3.51985e-12
NM_001009967	rn4	Pip5k1c	chr7:9881771-9909680	6.53469	2.7557	-0.863432	0.421712	1.11022e-16
NM_001107139	rn4	Pitpnm2	chr12:33496701-33603240	19.2945	5.8211	-1.19832	0.301701	1.11022e-16
NM_053772	rn4	Pkia	chr2:96523929-96597392	1.66036	5.91109	1.26975	3.55997	3.01031e-11
NM_001100499	rn4	Pkp2	chr11:86553490-86584463	2.32404	10.9732	1.55211	4.72145	1.11022e-16
NM_001004277	rn4	Pla2g15	chr19:35997722-36015529	8.22	17.4542	0.753004	2.12337	1.11022e-16
NM_017060	rn4	Pla2g16	chr1:210281068-210315310	327.45	121.508	-0.991355	0.371074	1.11022e-16
NM_001134481	rn4	Plcxd2	chr11:56282840-56336441	0.052263	2.50129	3.8664	47.7702	1.74305e-14
NM_001012167	rn4	Pld3	chr1:82612796-82624608	172.603	80.8428	-0.758487	0.468375	1.11022e-16
NM_001164298	rn4	Plec	chr7:114202742-114263949	160.742	6.55142e-11	-14.2901	6.22115e-07	1.11022e-16
NM_001164303	rn4	Plec	chr7:114202742-114263949	19.3449	71.2228	1.30338	3.68172	1.11022e-16
NM_001164305	rn4	Plec	chr7:114202742-114263949	0.00665144	30.0241	8.4	4447.08	1.11022e-16
NM_001164302	rn4	Plec	chr7:114202742-114263949	1.42419e-10	42.5417	12.9608	425417	1.11022e-16
NM_031257	mm8	Plekha2	chr16:71403625-71424505	2.54895	1.24073	-0.71994	0.486781	1.99495e-05
NM_001144861	rn4	Plekha7	chr1:174249021-174316254	1.28402	9.15756	1.96452	7.13147	2.20032e-11
NM_001135870	rn4	Plekhg4	chr19:35190150-35197615	10.6982	1.09004	-2.28378	0.101898	1.11022e-16
NM_001039493	mm8	Plekhm3	chr9:63436235-63596128	2.30837	0.899787	-0.942071	0.38982	8.01692e-13
NM_025836	mm8	Plin3	chrUn:25483500-25495406	44.7964	16.3768	-1.00626	0.365584	1.11022e-16
NM_022187	rn4	Plk3	chr5:137443541-137448715	1.77333	8.75352	1.59655	4.93598	1.11022e-16
NM_001107669	rn4	Plk4	chr2:127760507-127779640	4.25755	8.98725	0.747101	2.11087	2.70894e-14
NM_022707	rn4	Pln	chr20:32000364-32008556	7.22913	0.119346	-4.10302	0.0165226	4.80437e-05
NM_001142915	rn4	Plod2	chr8:97525275-97623149	2.21883	27.8041	2.52816	12.5305	1.11022e-16
NM_207601	rn4	Plp2	chrX:26875076-26889083	98.7518	210.15	0.755211	2.12806	1.11022e-16
NM_031084	rn4	Pls3	chrX:29868938-29965145	107.587	47.0932	-0.82617	0.437723	1.11022e-16
NM_001108422	rn4	Plxdc2	chr17:90572372-90982098	16.6728	1.17767	-2.65016	0.0706398	1.11022e-16
NM_001105988	rn4	Plxna2	chr13:110555939-110754672	16.4533	6.12613	-0.987953	0.372338	1.11022e-16
NM_001107881	rn4	Plxnd1	chr4:152080258-152119969	14.3107	2.08363	-1.92685	0.145605	1.11022e-16
NM_001008385	rn4	Pmaip1	chr18:62914813-62918862	27.0097	62.0058	0.83103	2.29568	2.25492e-11
NM_001134753	rn4	Pnkd	chr9:73606371-73697688	31.1761	10.1208	-1.12505	0.324635	1.11022e-16
NM_001134750	rn4	Pnkd	chr9:73606371-73697688	1.54696	0.711264	-0.776927	0.459817	1.11022e-16
NM_001107481	rn4	Pnmal2	chr1:77277341-77279916	1.9801	0.0641457	-3.42824	0.032444	1.92266e-06
NM_144738	rn4	Pnpla7	chr3:5122211-5201139	4.43068	1.45593	-1.11286	0.328617	1.11022e-16
NM_001108020	rn4	Pnpla8	chr6:63644428-63682511	7.9742	3.96068	-0.699783	0.496693	5.36414e-07
NM_027740	mm8	Poc1b	chr7:36683504-36812963	7.31363	3.20513	-0.82497	0.438248	3.82946e-11
NM_001013384	mm8	Podnl1	chr19:25711119-25717653	68.3823	17.1755	-1.38163	0.25117	1.11022e-16
NM_001011912	rn4	Polm	chr14:86491693-86501294	27.6496	4.95468	-1.71926	0.179198	1.11022e-16
NM_001047114	rn4	Pomt2	chr6:111242084-111259154	3.3306	6.98311	0.740326	2.09662	6.89645e-06
NM_001173355	rn4	Porcn	chrX:26317393-26330175	21.8924	7.01465	-1.13813	0.320418	1.11022e-16
NM_001108550	rn4	Postn	chr2:143537075-143568341	77.0803	12.0359	-1.85695	0.156149	1.11022e-16
NM_080409	rn4	Ppfia4	chr13:47252084-47300754	3.56795	1.28448	-1.02159	0.360023	3.33067e-16
NM_001100582	rn4	Ppfibp2	chr1:164979708-165125074	11.6489	5.19526	-0.807454	0.445992	1.11022e-16
NM_001004279	rn4	Ppid	chr2:170995897-171007930	8.33275	17.556	0.745196	2.10685	1.59073e-11
NM_001107178	rn4	Ppp1r12b	chr13:47705565-47917673	4.96642	2.40276	-0.72606	0.483812	1.11022e-16
NM_138605	mm8	Ppp1r3f	chrX:26971308-26988768	3.55328	1.52519	-0.845715	0.42925	2.19944e-06
NM_022209	rn4	Ppp2r2b	chr18:35865836-36318308	0	4.25664	10.6588	42567.4	1.11022e-16
NM_001108577	rn4	Ppp2r4	chr3:9461678-9492182	143.186	68.4355	-0.738252	0.477949	1.11022e-16
NM_001081457	mm8	Ppp2r5c	chr6:135145517-135301229	6.5875	2.78478	-0.860984	0.422746	2.68021e-08
NM_080907	rn4	Ppp4r1	chr9:104572702-104611600	38.0936	16.7728	-0.820284	0.440306	1.11022e-16
NM_145150	mm8	Prc1	chr17:31893757-31896640	1.13418	2.92083	0.945904	2.57514	1.45842e-05
NM_001106281	rn4	Prcp	chr1:149711288-149763876	4.14009	9.66945	0.84824	2.33553	2.38032e-13
NM_029942	mm8	Prelid2	chr18:35060101-35154167	6.62938	1.45587	-1.51585	0.219621	7.24084e-06
NM_053385	rn4	Prelp	chr13:46863378-46874172	0.611028	5.01237	2.10438	8.202	1.88917e-09
NM_001107876	rn4	Prickle2	chr4:126571460-126920730	5.93177	2.66047	-0.801799	0.448521	1.11022e-16
NM_023991	rn4	Prkaa2	chr5:126007673-126074012	0.689758	5.39157	2.05612	7.81562	1.11022e-16
NM_001033679	rn4	Prkar1b	chr12:16007843-16143998	5.19275	1.1188	-1.53494	0.215469	1.33227e-14
NM_012628	rn4	Prkcg	chr1:64145748-64172712	2.29572	5.23327	0.823965	2.27952	1.52817e-09
NM_001025733	rn4	Procr	chr3:146268544-146273713	1.83929	17.5747	2.25703	9.55469	1.11022e-16
NM_001108287	rn4	Prr11	chr10:75362871-75382514	5.70529	11.4846	0.699604	2.01296	4.6639e-08
NM_001164275	mm8	Prrg1	chrX:63855704-64340078	0.245814	1.7581	1.96706	7.14965	1.3359e-09
NM_001105739	rn4	Prrx2	chr3:9899065-9936837	186.32	49.1967	-1.33164	0.264045	1.11022e-16
NM_198738	rn4	Psat1	chr1:219268421-219290313	20.7389	68.9577	1.20148	3.32503	1.11022e-16
NM_177420	mm8	Psat1	chr2:159772206-159774287	3.55511	14.938	1.4355	4.20175	1.11022e-16
NM_001172106	rn4	Psca	chr7:112829614-112831848	279.986	30.1892	-2.22725	0.107824	1.11022e-16
NM_031087	rn4	Psen2	chr13:95934673-95951836	1.56918	4.30036	1.00811	2.7404	7.26601e-06
NM_080767	rn4	Psmb8	chr20:4786259-4789263	1.7717	5.55147	1.14208	3.13329	6.03055e-06
NM_001044302	rn4	Psrc1	chr2:203952298-203958769	2.70104	7.25232	0.987661	2.68495	3.76511e-09
NM_017043	rn4	Ptgs1	chr3:15343831-15365452	3.42964	0.297399	-2.44483	0.086741	1.71863e-13
NM_017318	rn4	Ptk2b	chr15:45589221-45717866	0.0250008	2.55403	4.62257	101.755	4.08119e-06
NM_001014288	mm8	Ptprd	chr5:94079801-94286656	3.02068	0.667392	-1.50974	0.220967	3.33067e-16
NM_011211	mm8	Ptprd	chr5:94079801-94286656	4.45069	16.7495	1.32529	3.76329	2.6446e-11
NM_053767	rn4	Ptpre	chr1:195263488-195303244	5.52503	1.5931	-1.24356	0.288355	9.52571e-13
NM_001029902	rn4	Ptprk	chr1:17328574-17752236	1.97064	12.1113	1.81574	6.14561	1.11022e-16
NM_011218	mm8	Ptprs	chr5:94079801-94286656	7.52472	16.0417	0.756991	2.13185	1.11022e-16
NM_033099	rn4	Ptprv	chr13:48070487-48090779	31.3022	1.27384	-3.20158	0.040698	1.11022e-16
NM_022391	rn4	Pttg1	chr10:28527409-28532831	10.8681	24.6208	0.817755	2.26541	4.58633e-13
NM_001108507	rn4	Pwwp2b	chr1:199023630-199042277	4.25489	10.9946	0.949321	2.58395	1.11022e-16
NM_182821	rn4	Pxk	chr15:18744747-18815201	9.8238	4.87935	-0.699786	0.496692	1.34914e-12
NM_001012147	rn4	Pxn	chr12:42322192-42370507	27.0976	58.2343	0.765027	2.14905	1.11022e-16
NM_001080813	mm8	Rab11fip1	chr16:69209975-69239216	1.00211	2.13589	0.756723	2.13128	1.13811e-06
NM_017317	rn4	Rab27a	chr8:77798763-77861089	16.291	1.54024	-2.35862	0.094551	1.11022e-16
NM_145094	rn4	Rab31	chr9:104408546-104543099	138.979	31.4512	-1.48588	0.226302	1.11022e-16
NM_001108902	rn4	Rab32	chr1:5203907-5218416	5.02171	1.79625	-1.02803	0.35771	6.86383e-09
NM_134411	rn4	Rab3il1	chr1:212466394-212482280	13.4496	1.02959	-2.5697	0.0765586	1.11022e-16
NM_001024331	rn4	Rab43	chr4:121980107-121999446	11.3239	3.69924	-1.11877	0.326681	4.26657e-10
NM_013019	rn4	Rab4a	chr19:53991113-54019245	14.318	6.14578	-0.845743	0.429239	1.48326e-12
NM_001077673	rn4	Rad18	chr4:148452684-148543755	3.22943	7.58755	0.854185	2.34946	3.40669e-08
NM_001037764	mm8	Rai1	chr10:46365898-46483680	0.353888	4.79354	2.60578	13.5418	1.11022e-16
NM_032067	rn4	Ralbp1	chr9:104617410-104653881	32.1879	15.0782	-0.758337	0.468445	1.11022e-16
NM_019250	rn4	Ralgds	chr3:7516053-7537651	11.0983	4.34908	-0.936814	0.391875	1.11022e-16
NM_031646	rn4	Ramp2	chr10:90275450-90277241	7.17933	2.57736	-1.02442	0.359006	3.69807e-05
NM_021690	rn4	Rapgef3	chr7:136452945-136474659	0.889175	3.47193	1.36209	3.90434	6.56319e-12
NM_019688	mm8	Rapgef4	chr3:54396377-54716090	1.62662	4.01824	0.904303	2.47021	4.94357e-08
NM_001108584	rn4	Rapsn	chr3:75396803-75406115	132.599	41.8136	-1.15411	0.315339	1.11022e-16
NM_001108009	rn4	Rasgrp3	chr6:19808452-19871952	4.43911	24.2933	1.69973	5.47246	1.11022e-16
NM_001002830	rn4	Rasl11b	chr14:36392945-36397168	12.7211	38.5409	1.10845	3.02967	1.11022e-16
NM_019365	rn4	Rassf5	chr13:44121862-44188493	1.13985	2.5197	0.793195	2.21045	2.06409e-05
NM_022959	rn4	Rassf9	chr7:40509826-40541671	7.11417	14.6205	0.720329	2.05511	3.63487e-12
NM_019219	rn4	Rbbp9	chr3:133091163-133100805	5.47337	1.73584	-1.14836	0.317155	1.86393e-09
NM_001081425	mm8	Rbm24	chr17:24217927-24230251	4.34835	0.723437	-1.79342	0.16639	3.33067e-16
NM_053696	rn4	Rbm3	chrX:26379302-26382738	19.0131	48.5481	0.937424	2.55339	1.11022e-16
NM_001113786	rn4	Rbmx2	chrX:135113788-135121431	9.307	19.0648	0.717071	2.04843	1.45281e-09
NM_175578	rn4	Rcan2	chr9:12623122-12865429	15.6409	3.97388	-1.37013	0.254075	1.11022e-16
NM_011992	mm8	Rcn2	chr15:12500603-12501893	2.16253	6.01679	1.02325	2.78221	1.45708e-06
NM_001109276	rn4	Rdh14	chr6:33867710-33872853	6.55109	2.39128	-1.00778	0.36503	5.52262e-10
NM_199208	rn4	Rdh2	chr7:67752227-67766995	0.751229	3.44846	1.52387	4.58995	6.08902e-08
NM_031095	rn4	Renbp	chrX:159849338-159858325	14.8921	5.75301	-0.951097	0.386317	6.71685e-14
NM_001105869	rn4	Rfc4	chr11:79935272-79950588	6.22058	13.8553	0.800796	2.22731	2.67472e-09
NM_001106661	rn4	RGD1304595	chr5:80531482-80555551	1.8252	0.282909	-1.86402	0.155048	6.14953e-10
NM_001037198	rn4	RGD1304644	chr3:142360623-142365284	0.0433152	4.9084	4.72791	113.059	2.44835e-06
NM_001169102	rn4	RGD1305222	chr16:24948473-24964414	3.90986	11.3059	1.06181	2.89159	9.04635e-09
NM_001079706	rn4	RGD1305412	chr1:178090469-178164195	1.34362	3.36151	0.916978	2.50172	2.85246e-06
NM_001108031	rn4	RGD1305721	chr6:94270119-94280916	3.61351	1.52857	-0.860309	0.423031	4.02564e-05
NM_001106026	rn4	RGD1306063	chr15:14395412-14412116	11.6389	5.38615	-0.770512	0.462776	2.47993e-07
NM_001134517	rn4	RGD1306074	chr3:5957946-5966929	23.6098	3.0286	-2.05353	0.128281	1.11022e-16
NM_001108652	rn4	RGD1306151	chr4:172149688-172190878	3.13906	6.69736	0.757773	2.13352	8.4821e-14
NM_001108219	rn4	RGD1306941	chr9:56272656-56281182	3.40226	1.5021	-0.817539	0.441517	1.0487e-06
NM_001025022	rn4	RGD1308059	chr5:99599534-99647040	23.0014	10.1613	-0.816963	0.441771	3.10862e-15
NM_001013944	rn4	RGD1309051	chr6:99010769-99028520	6.76769	2.74876	-0.900988	0.406168	8.46959e-07
NM_001108981	rn4	RGD1309138	chr6:72153022-72158654	12.7394	2.58485	-1.595	0.202908	2.3834e-10
NM_001034835	rn4	RGD1309220	chr9:35259028-35303850	13.5852	6.52056	-0.734013	0.479979	1.11022e-16
NM_001024884	rn4	RGD1309362	chr18:56154354-56179799	0.383089	2.32667	1.80371	6.07212	9.08746e-09
NM_001134584	rn4	RGD1309410	chr8:12328340-12347916	0	2.85102	10.2581	28511.2	1.11022e-16
NM_001013918	rn4	RGD1309540	chr3:75634724-75806259	19.3508	8.51635	-0.820739	0.440106	1.11022e-16
NM_001039015	rn4	RGD1310230	chr9:82043065-82071132	22.7186	11.2609	-0.701843	0.495671	2.22045e-15
NM_001008517	rn4	RGD1310553	chr9:42302017-42312695	6.14062	2.86445	-0.762531	0.466484	2.1443e-11
NM_001037792	rn4	RGD1311122	chr14:45477174-45520819	52.5003	23.9376	-0.785366	0.455953	1.11022e-16
NM_001108149	rn4	RGD1312026	chr8:59804015-60014258	6.60015	16.2207	0.899187	2.4576	1.11022e-16
NM_001007658	rn4	RGD1359378	chr7:112835282-112838478	14.9108	6.37349	-0.84993	0.427445	3.56382e-14
NM_001007676	rn4	RGD1359380	chr11:64007342-64031771	21.1231	7.6421	-1.01669	0.361792	1.11022e-16
NM_001126294	rn4	RGD1559690	chr1:149685954-149710264	1.38297	2.91864	0.746846	2.11033	1.28442e-05
NM_001114599	rn4	RGD1560286	chr5:159973089-159997597	33.9247	15.4327	-0.787651	0.454912	4.61046e-05
NM_001100798	rn4	RGD1560286	chr5:159973089-159997597	1.2112	16.2869	2.59867	13.4459	1.11022e-16
NM_001106939	rn4	RGD1560455	chrX:95406769-95431252	2.62708	0.402237	-1.87638	0.153144	9.94298e-11
NM_001134510	rn4	RGD1561161	chr2:44703931-45210939	0.730372	2.45978	1.21418	3.36752	1.11022e-16
NM_001106422	rn4	RGD1561817	chr2:115599464-116003005	6.91267	0.547784	-2.53506	0.0792568	1.11022e-16
NM_001109086	rn4	RGD1562136	chr9:97216276-97236238	10.396	4.9119	-0.74975	0.472485	7.99361e-15
NM_001113791	rn4	RGD1562618	chr8:62297846-62308110	4.79099	12.4485	0.95485	2.59828	7.53619e-13
NM_001163607	rn4	RGD1563131	chrX:40531945-40635582	1.61128	6.54188	1.40115	4.05986	1.11022e-16
NM_001100995	rn4	RGD1563224	chr7:95545399-95587237	27.5697	10.2469	-0.989736	0.371675	1.11022e-16
NM_001126295	rn4	RGD1564379	chr3:4317603-4321311	17.9801	8.61837	-0.735364	0.479331	1.11022e-16
NM_001135698	rn4	RGD1564579	chr1:185952787-185956089	62.8431	24.3471	-0.948226	0.387428	1.11022e-16
NM_001107440	rn4	RGD1565149	chr19:53560829-53574472	15.4936	6.69629	-0.838865	0.432201	1.11022e-16
NM_001109206	rn4	RGD1565616	chr3:118334312-118467517	10.0865	4.20603	-0.874665	0.417002	1.11022e-16
NM_001134545	rn4	RGD1565772	chr1:67630583-67648398	49.792	23.7565	-0.739996	0.477116	1.11022e-16
NM_001106805	rn4	Rgl3	chr8:21072432-21092569	6.09114	2.72545	-0.804181	0.447454	1.47845e-09
NM_022542	rn4	Rhob	chr6:32052314-32054541	253.573	69.9498	-1.28787	0.275857	1.11022e-16
NM_001107622	rn4	Rhobtb1	chr20:20089810-20166105	7.33588	2.30461	-1.15784	0.314165	1.11022e-16
NM_001008320	rn4	Rhoj	chr6:97911716-97995855	15.5607	3.79091	-1.41212	0.243626	1.11022e-16
NM_001009687	rn4	Riok2	chr1:55897225-55913531	8.9316	18.3374	0.719341	2.05308	7.10543e-15
NM_001010953	rn4	Rnd2	chr10:90493476-90497048	8.35532	2.66657	-1.14208	0.319155	1.26879e-10
NM_001033489	mm8	Rnf207	chr5:169537046-169550918	3.14964	1.31218	-0.875554	0.416631	3.6718e-05
NM_001012004	rn4	Rnf25	chr9:73944150-73950963	13.9087	6.46901	-0.765483	0.465109	5.10352e-11
NM_001106834	rn4	Rora	chr8:73052281-73817764	2.685	0.833723	-1.16945	0.310537	3.59076e-05
NM_001107414	rn4	Rpgrip1l	chr19:16859113-16952054	5.9507	2.37931	-0.916673	0.399847	1.11022e-16
NM_053330	rn4	Rpl21	chr12:8716640-8719767	32.8026	77.2305	0.856285	2.3544	1.11022e-16
NM_001114391	rn4	Rpl7a	chr3:5807883-5812793	28.9628	0.294255	-4.58898	0.0101632	2.66454e-15
NM_031709	rn4	Rps12	chr1:22265325-22267482	9.37921	24.8576	0.974661	2.65027	7.65246e-10
NM_011295	mm8	Rps12	chr19:36282289-36299830	12.6784	42.2915	1.20468	3.33569	1.11022e-16
NM_017152	rn4	Rps17	chr1:137552228-137554817	43.9717	96.733	0.788407	2.19989	1.11022e-16
NM_008503	mm8	Rps2	chr3:143149486-143150440	5.73774	11.9356	0.732451	2.08017	3.33067e-16
NM_001105730	rn4	Rps28	chr7:16319718-16321128	53.2766	107.055	0.697845	2.00942	1.22125e-15
NM_053338	rn4	Rrad	chr19:272753-275956	59.5252	195.673	1.19004	3.28723	1.11022e-16
NM_053972	rn4	RragB	chrX:38352962-38384643	2.07214	4.36668	0.745396	2.10728	1.22399e-05
NM_001106641	rn4	Rragd	chr5:49269177-49304820	2.86152	0.800021	-1.27438	0.279604	3.45299e-05
NM_001107980	rn4	Rspo1	chr5:144332301-144353653	22.0334	60.3251	1.00719	2.73789	1.11022e-16
NM_001008829	rn4	RT1-A2	chr20:4998625-5060302	2.04365	9.87205	1.57493	4.83041	1.11022e-16
NM_001008830	rn4	RT1-A3	chr20:4998625-5060302	1.96145	4.81603	0.898236	2.45527	1.11022e-16
NR_030710	mm8	Rtel1	chr3:170457356-170496947	3.96359	0.00496769	-6.66205	0.00127853	1.11022e-16
NM_001166666	mm8	Rtel1	chr3:170457356-170496947	2.76434	1.16573	-0.863405	0.421724	4.59712e-06
NM_053470	rn4	Runx2	chr9:11867572-12025219	16.0843	6.84868	-0.853779	0.425803	1.11022e-16
NM_130425	rn4	Runx3	chr5:153950098-153973176	33.4212	7.7761	-1.45813	0.232672	1.11022e-16
NM_012805	rn4	Rxra	chr3:6605760-6689258	27.2027	12.3528	-0.789429	0.454104	1.11022e-16
NM_009113	mm8	S100a13	chr2:182724533-182852816	1.6673	4.86651	1.07113	2.91868	1.98988e-07
NM_010101	mm8	S1pr3	chr17:19657309-19671236	31.7649	14.0787	-0.813695	0.443217	1.11022e-16
NM_010156	mm8	Samd9l	chr4:28180624-28185559	0.162772	3.9764	3.19519	24.4149	1.11022e-16
NM_001109306	rn4	Satb2	chr9:55647203-55824683	2.52913	1.1543	-0.784334	0.456423	4.00058e-05
NM_001108068	rn4	Sbno2	chr7:11117828-11164601	89.4652	31.8303	-1.03343	0.355785	1.11022e-16
NM_001108870	rn4	Scara3	chr15:45344538-45405317	18.0202	3.66455	-1.59277	0.203362	1.11022e-16
NM_001135855	rn4	Scara5	chr15:45083643-45189211	10.9712	1.03427	-2.36149	0.0942796	1.11022e-16
NM_031841	rn4	Scd	chr1:249358104-249371166	82.6071	20.2973	-1.4036	0.24571	1.11022e-16
NM_001007755	rn4	Scly	chr9:90525568-90546158	4.86876	2.08985	-0.84572	0.429248	3.88533e-07
NM_133194	mm8	Scml2	chrX:54797034-54905603	0.551175	1.95177	1.26431	3.54065	2.73895e-08
NM_017288	rn4	Scn1b	chr1:86162254-86172166	8.22029	21.0053	0.938162	2.55528	1.11022e-16
NM_053893	rn4	Sdc3	chr5:149486027-149518867	2.027	0.01706	-4.77178	0.0084653	1.9911e-06
NM_012649	rn4	Sdc4	chr3:155446136-155464851	68.1046	151.36	0.798616	2.22246	1.11022e-16
NM_001109433	rn4	Sdf2l1	chr11:85878092-85880335	14.0331	38.2277	1.00214	2.7241	1.11022e-16
NM_001108303	rn4	Sdk2	chr10:103422674-103715945	2.1518	0.0099852	-5.36304	0.00468665	8.39183e-08
NM_001007712	rn4	Sdpr	chr9:47373007-47385100	198.393	24.6088	-2.08714	0.124041	1.11022e-16
NM_001108309	rn4	Sec14l1	chr10:107220733-107267940	62.2087	29.9401	-0.731294	0.481286	1.11022e-16
NM_001134754	rn4	Seli	chr6:26058632-26096860	7.00329	18.5286	0.972927	2.64568	1.11022e-16
NM_013114	rn4	Selp	chr13:79896090-79922180	0	4.01467	10.6003	40147.7	1.11022e-16
NM_001013230	rn4	Selplg	chr12:43842267-43843597	4.67446	0.06539	-4.26799	0.0140099	2.28416e-05
NM_001106579	rn4	Sema3e	chr4:16523601-16781880	3.52487	25.7025	1.98672	7.29158	1.11022e-16
NM_001108430	rn4	Sema6a	chr18:41545349-41665732	6.34332	2.19877	-1.05947	0.346638	1.11022e-16
NM_017308	rn4	Sema6c	chr2:190069471-190078883	22.4925	8.05179	-1.02728	0.35798	1.11022e-16
NM_001105888	rn4	Senp7	chr11:45390457-45539624	2.92003	1.45663	-0.695434	0.498858	2.91e-07
NM_009156	mm8	Sepw1	chr10:48349011-48349711	9.58649	20.5426	0.76214	2.14286	1.51937e-07
NM_138825	rn4	Serpina12	chr6:128086067-128100843	0.129392	4.44318	3.53553	34.3132	7.82479e-07
NM_001007732	rn4	Serpinb9	chr17:37780180-37791625	22.7833	64.4084	1.03921	2.82699	1.11022e-16
NM_012620	rn4	Serpine1	chr12:20931995-20942382	11.464	46.8402	1.40752	4.08582	1.11022e-16
NM_019197	rn4	Serpine2	chr9:79091414-79166349	24.8431	8.09016	-1.12192	0.325653	1.11022e-16
NM_177927	rn4	Serpinf1	chr10:62713412-62746164	392.654	171.034	-0.831066	0.435585	1.11022e-16
NM_001039035	rn4	Sfrs7	chr6:3101775-3104444	23.6275	50.271	0.755015	2.12764	1.11022e-16
NM_011890	mm8	Sgcb	chr14:36963195-36974915	21.025	9.75504	-0.767923	0.463976	1.11022e-16
NM_001006993	rn4	Sgcg	chr15:40363607-40410098	51.6979	3.85923	-2.59493	0.0746514	1.11022e-16
NM_053669	rn4	Sh2b2	chr12:21544414-21572231	5.86269	1.70708	-1.23378	0.291189	4.44089e-16
NM_022693	rn4	Sh3bp4	chr9:88227300-88243397	10.2311	28.2164	1.01447	2.75789	1.11022e-16
NM_001011929	rn4	Sh3glb1	chr2:242874653-242903484	115.89	56.3967	-0.72023	0.48664	1.11022e-16
NM_001009692	rn4	Sh3glb2	chr3:9388826-9403663	21.7948	8.38108	-0.955687	0.384548	1.11022e-16
NM_177364	mm8	Sh3pxd2b	chr10:17184222-17269779	24.4196	11.8435	-0.723603	0.485002	1.11022e-16
NM_198764	rn4	Sh3rf1	chr16:32054733-32216012	7.312	3.41551	-0.761174	0.467118	1.09084e-10
NM_001108065	rn4	Shc2	chr7:11583374-11605675	29.6445	1.96738	-2.71253	0.0663689	1.11022e-16
NM_001013829	mm8	Shf	chr3:109129369-109149337	21.954	5.39996	-1.40254	0.24597	1.11022e-16
NM_145463	mm8	Shisa2	chr15:38739736-38746134	7.21523	0.986121	-1.99008	0.136684	1.11022e-16
NM_001047842	rn4	Shmt1	chr10:46936604-46966861	2.91524	7.70979	0.972517	2.64459	2.8595e-11
NM_027917	mm8	Shroom1	chr10:38925050-38934629	11.8489	26.0803	0.788941	2.20106	1.11022e-16
NM_001100889	rn4	Shroom3	chr14:16658356-16954651	0.0567486	3.08386	3.99358	54.2487	2.22045e-15
NM_001107108	rn4	Sim2	chr11:34333989-34376925	35.1663	9.6319	-1.295	0.273898	1.11022e-16
NM_053759	rn4	Six1	chr6:95470152-95475418	10.3204	4.5076	-0.828345	0.436771	1.11022e-16
NM_133554	rn4	Slc17a1	chr17:48340442-48348368	2.45223	0	-10.1074	4.07775e-05	1.11022e-16
NM_001107707	rn4	Slc22a15	chr2:196953290-197013763	3.63996	9.13029	0.919608	2.50831	1.11022e-16
NM_177421	rn4	Slc22a17	chr15:33008690-33015198	15.0343	6.59431	-0.824119	0.438621	1.11022e-16
NM_031332	rn4	Slc22a8	chr1:211269365-211287596	0	3.36936	10.4251	33694.6	1.11022e-16
NM_001017488	rn4	Slc24a6	chr12:37227844-37250718	20.6485	5.36122	-1.34844	0.259646	1.11022e-16
NM_053580	rn4	Slc27a1	chr16:18769908-18786987	16.8793	4.69189	-1.28024	0.277971	1.11022e-16
NM_031684	rn4	Slc29a1	chr9:11000034-11014913	17.7228	0.936279	-2.94059	0.0528344	1.11022e-16
NM_031741	rn4	Slc2a5	chr5:167240441-167285760	4.53243	1.41143	-1.16661	0.311422	1.20888e-09
NM_022853	rn4	Slc30a1	chr13:107980824-107993086	116.292	11.1228	-2.3471	0.0956462	1.11022e-16
NM_001033693	rn4	Slc31a2	chr5:79281957-79292435	1.24701	3.02265	0.885338	2.4238	9.14522e-06
NM_001037215	rn4	Slc35b2	chr9:11039103-11042767	27.7978	11.7982	-0.857005	0.424431	1.11022e-16
NM_138832	rn4	Slc38a1	chr7:135252267-135316256	1.68697	4.5795	0.998618	2.71453	1.19153e-07
NM_001164800	mm8	Slc38a10	chr10:109516074-109569853	7.22471	0.00877375	-6.70218	0.00122823	1.11022e-16
NM_001164801	mm8	Slc38a10	chr10:109516074-109569853	0.669348	1.5642	0.84874	2.3367	1.11022e-16
NM_001013099	rn4	Slc38a6	chr6:95715728-95778756	3.05676	1.31207	-0.845706	0.429254	3.42336e-05
NM_001035251	rn4	Slc38a9	chr2:44044769-44110890	2.05032	11.8115	1.75104	5.76058	1.11022e-16
NM_001164744	rn4	Slc39a7	chr20:4961254-4964652	21.9149	3.13808	-1.94353	0.143198	1.11022e-16
NM_001013969	rn4	Slc46a1	chr10:64576067-64582529	4.72288	2.11537	-0.803163	0.44791	6.45371e-06
NM_017049	rn4	Slc4a3	chr9:74823733-74835860	13.5413	5.68468	-0.867959	0.419807	1.11022e-16
NM_053424	rn4	Slc4a4	chr14:20381545-20739230	3.87829	1.1098	-1.25115	0.286175	6.03961e-14
NM_022590	rn4	Slc5a2	chr1:187523229-187556858	19.1833	3.93966	-1.58293	0.205373	1.11022e-16
NM_130746	rn4	Slc5a6	chr6:25301590-25312900	34.0731	15.0943	-0.814187	0.442999	1.11022e-16
NM_013111	rn4	Slc7a1	chr12:7230516-7253858	15.2722	30.8346	0.7026	2.019	1.11022e-16
NM_001107673	rn4	Slc7a11	chr2:139241141-139317101	1.26554	2.84144	0.808768	2.24514	9.99201e-14
NM_177481	rn4	Slco3a1	chr1:129580125-130077133	17.4175	43.1337	0.906826	2.47645	1.11022e-16
NM_053687	rn4	Slfn3	chr10:71276587-71301183	1.76016	6.47218	1.30207	3.67689	1.11022e-16
NM_031321	rn4	Slit3	chr10:19983165-20576689	2.68362	0.0837772	-3.46561	0.0312541	2.65343e-14
NM_001109002	rn4	Smad6	chr8:68144394-68214652	27.99	13.7861	-0.708183	0.492538	1.11022e-16
NM_001108222	rn4	Smarcal1	chr9:71780868-71827780	8.415	2.98738	-1.0356	0.355014	1.11022e-16
NM_198160	mm8	Smarcc2	chr7:1743434-1771953	20.0465	4.66743	-1.45743	0.232834	1.11022e-16
NM_001002835	rn4	Smoc1	chr6:104825228-104998726	15.2422	47.6537	1.13989	3.12642	1.11022e-16
NM_053605	rn4	Smpd3	chr19:36112150-36195564	0.172064	40.0957	5.45058	232.893	1.11022e-16
NM_177776	mm8	Smtnl2	chr10:59276565-59309103	2.14794	0.283684	-2.0241	0.132113	9.79414e-08
NM_001106595	rn4	Smyd1	chr4:104423555-104475134	2.37594	0.538782	-1.48369	0.226798	7.89307e-07
NM_001025762	rn4	Smyd3	chr13:94643720-95215840	6.45707	2.36676	-1.00363	0.366548	2.22764e-07
NM_021693	rn4	Snf1lk	chr20:10282169-10291763	30.1635	13.1815	-0.827814	0.437004	1.11022e-16
NR_000003	mm8	Snord35a	chr1:95601204-95601318	0	2.62183	10.1743	26219.3	1.11022e-16
NR_028530	mm8	Snord66	chr11:82451557-82471776	1.85006	4.76467	0.945977	2.57533	1.11022e-16
NR_028564	mm8	Snord95	chr10:34069762-34069830	0	3.64357	10.5033	36436.7	1.11022e-16
NM_001130542	rn4	Sntb1	chr7:92156688-92426444	10.8815	4.81926	-0.814432	0.442891	1.33227e-15
NM_001168674	rn4	Sntb2	chr19:36781940-36866538	9.1271	3.94201	-0.839543	0.431908	7.13435e-10
NM_001013085	rn4	Snx10	chr4:79789529-79853232	8.94592	1.71319	-1.65279	0.191514	8.88178e-16
NM_001106651	rn4	Snx30	chr5:77924019-78037125	1.70662	3.82551	0.807145	2.2415	4.56414e-07
NM_058208	rn4	Socs2	chr7:32605688-32609770	11.2431	1.27478	-2.17691	0.113391	1.92069e-14
NM_053565	rn4	Socs3	chr10:107958433-107959369	19.0622	7.84726	-0.887535	0.411669	3.90932e-11
NM_001135561	rn4	Sos2	chr6:91609463-91722490	7.06637	3.51043	-0.699594	0.496787	1.11022e-16
NM_001024751	rn4	Sox6	chr1:173556966-174069437	0.142682	3.39904	3.16996	23.8065	4.66406e-10
NM_011448	mm8	Sox9	chr10:102387470-102391416	11.2685	31.6778	1.0336	2.81117	1.11022e-16
NM_001014220	rn4	Sp100	chr9:84374271-84415221	6.54191	2.39209	-1.00604	0.365666	1.10428e-08
NM_001034137	rn4	Sp110	chr9:84258232-84279467	9.06854	3.93944	-0.833758	0.434414	4.75783e-10
NM_001033272	mm8	Spata13	chr15:39722397-39852743	1.80298	0.336528	-1.67827	0.186696	1.44329e-15
NM_001108549	rn4	Spata5	chr2:123962874-124154127	1.56174	3.19088	0.714463	2.04309	2.23998e-05
NM_001014102	rn4	Spats2l	chr9_random:641756-696657	29.3757	9.29491	-1.15069	0.316417	1.11022e-16
NM_133386	rn4	Sphk1	chr10:106641470-106645577	8.01434	3.16112	-0.930287	0.394441	1.11022e-16
NM_001144991	rn4	Spns2	chr10:59325509-59374500	4.51598	1.2989	-1.24605	0.287639	1.11022e-16
NM_001100496	rn4	Spop	chr10:84099952-84185130	8.64791	2.66853	-1.17576	0.308583	1.11022e-16
NM_012881	rn4	Spp1	chr14:6422741-6426400	72.4371	152.459	0.744176	2.10471	1.11022e-16
NM_001107994	rn4	Spsb1	chr5:167014237-167025579	13.2503	27.0157	0.712394	2.03887	1.11022e-16
NM_001047913	rn4	Sqrdl	chr3_random:1169460-1176747	37.0321	87.5981	0.860973	2.36546	1.11022e-16
NM_017070	rn4	Srd5a1	chr17:3845189-3879164	0.478622	2.81297	1.77091	5.87621	2.44723e-09
NM_001013990	rn4	Srd5a3	chr14:34318332-34333449	42.8125	18.4073	-0.84408	0.429953	1.11022e-16
NM_080448	mm8	Srgap3	chr4:148557957-148799399	2.53258	10.1561	1.38881	4.01006	1.11022e-16
NM_022524	rn4	Srpx	chrX:24833242-24904353	108.96	36.7006	-1.08819	0.336827	1.11022e-16
NM_001047858	rn4	Srxn1	chr3:142457351-142464598	5.82715	12.1223	0.73251	2.0803	3.55271e-15
NM_175597	rn4	Ssx2ip	chr2:244604321-244637601	82.3181	34.3515	-0.873944	0.417303	1.11022e-16
NM_001130558	rn4	Stac3	chr7:67478505-67485909	4.04476	0.10684	-3.63293	0.0264385	4.15436e-07
NM_001109060	rn4	Stard13	chr12:3502401-3696157	21.6452	10.5008	-0.723327	0.485135	1.11022e-16
NM_023377	mm8	Stard5	chr1:139896294-139907318	1.8491	4.29026	0.841618	2.32012	1.22026e-05
NM_001034164	rn4	Stat1	chr9:46455635-46497590	12.8415	4.56781	-1.03363	0.355712	1.11022e-16
NM_032612	rn4	Stat1	chr9:46455635-46497590	89.9149	38.9286	-0.837133	0.43295	1.11022e-16
NM_017064	rn4	Stat5a	chr10:89795373-89819729	2.60788	1.24388	-0.74026	0.47699	1.19822e-05
NM_001013988	rn4	Stbd1	chr14:17031751-17035157	58.1994	24.8104	-0.85261	0.426301	1.11022e-16
NM_001107846	rn4	Steap2	chr4:25034175-25053800	37.801	15.9525	-0.862716	0.422014	1.11022e-16
NM_133314	rn4	Steap3	chrUn:57364973-57398092	26.5363	11.1731	-0.864999	0.421052	1.11022e-16
NM_001105750	rn4	Stim2	chr14:61630736-61759851	16.1491	5.8373	-1.01759	0.361467	1.11022e-16
NM_138911	rn4	Stip1	chr1:209693406-209712804	216.842	589.443	1.00001	2.71831	1.11022e-16
NM_001106922	rn4	Stk11ip	chr9:74799449-74814630	8.32298	3.60654	-0.836256	0.43333	1.11022e-16
NM_133392	rn4	Stk17b	chr9:52567274-52609503	10.2486	4.57115	-0.807364	0.446032	8.08242e-13
NM_019362	rn4	Stk39	chr3:50249625-50517085	12.5706	4.37242	-1.05603	0.347834	1.11022e-16
NM_053416	rn4	Strbp	chr3:17338336-17411975	3.20154	8.90529	1.02299	2.78151	1.11022e-16
NM_001122666	mm8	Suds3	chr12:40668590-40690620	7.31176	1.18026	-1.82368	0.161431	1.11022e-16
NM_001034927	rn4	Sulf2	chr3:157197255-157298389	6.80247	14.4706	0.754825	2.12724	1.11022e-16
NM_001009672	rn4	Sumo1	chr9:58212537-58242800	29.9684	11.528	-0.955359	0.384674	1.11022e-16
NM_178652	mm8	Supt3h	chr9:11492943-11831198	7.0443	2.66794	-0.970889	0.378746	5.78423e-08
NM_001106956	rn4	Suv39h1	chrX:26451876-26464885	33.0636	8.18806	-1.39575	0.247648	1.11022e-16
NM_178046	mm8	Svil	chr17:60955305-61090421	27.7706	6.66207	-1.42754	0.239899	1.11022e-16
NM_001108416	rn4	Svil	chr17:60897630-60899922	22.8264	6.98325	-1.18439	0.305932	1.11022e-16
NM_011517	mm8	Sycp3	chrX:140643499-141025406	1.12518	2.27858	0.705564	2.02499	1.11022e-16
NM_019133	rn4	Syn1	chrX:12512242-12556160	4.05795	1.82678	-0.798093	0.450187	1.11022e-16
NM_175132	mm8	Synpo2l	chr15:3857308-3868065	23.9078	6.17957	-1.35294	0.258478	1.11022e-16
NM_001033680	rn4	Syt1	chr7:47243362-47795518	2.537	0.217794	-2.45477	0.0858831	1.65454e-07
NM_138835	rn4	Syt12	chr1:207021680-207073026	0.373242	1.9225	1.63894	5.1497	1.76813e-05
NM_030839	rn4	Syt13	chr3:77317839-77356087	18.9252	1.48284	-2.54647	0.0783575	1.11022e-16
NM_001025651	rn4	Sytl1	chr5:151862903-151873306	5.10004	0.445981	-2.43652	0.0874645	1.37668e-14
NM_001108492	rn4	Sytl2	chr1:146977918-147084687	39.8991	8.12702	-1.59115	0.203691	1.11022e-16
NM_001014207	rn4	Taf1d	chr8:12108472-12117213	3.47667	8.39651	0.881724	2.41506	3.24622e-07
NM_001013127	rn4	Tagln2	chr13:88505218-88512178	218.663	637.803	1.0705	2.91683	1.11022e-16
NM_001015022	rn4	Tbc1d10a	chr14:84810173-84837937	18.759	9.24894	-0.707159	0.493043	2.00395e-13
NM_172443	mm8	Tbc1d16	chrUn:51968434-52054940	6.25242	2.77077	-0.813823	0.443161	1.11022e-16
NM_001134762	rn4	Tbc1d5	chr9:4112689-4650695	7.12628	2.38995	-1.09249	0.335381	1.11022e-16
NM_001108200	rn4	Tbcc	chr9:9294886-9296092	23.2992	7.52752	-1.12984	0.323084	1.11022e-16
NM_001108173	rn4	Tbx18	chr8:92984335-93012350	51.4084	19.6931	-0.95953	0.383073	1.11022e-16
NM_001107033	rn4	Tbx2	chr10:74085164-74092995	15.1243	3.27941	-1.52862	0.216836	1.11022e-16
NM_001037877	mm8	Tcf25	chr19:53700880-53735217	12.1324	0.152256	-4.37742	0.0125577	1.11022e-16
NM_001142922	mm8	Tcf7l2	chr1:262031765-262484258	4.91186	0.343176	-2.66089	0.0698857	1.11022e-16
NM_001142923	mm8	Tcf7l2	chr1:262031765-262484258	8.61469	1.76645	-1.58445	0.20506	1.11022e-16
NM_001142918	mm8	Tcf7l2	chr1:262031765-262484258	8.93589	2.25346	-1.37758	0.252189	1.11022e-16
NM_009333	mm8	Tcf7l2	chr1:262031765-262484258	1.59933	20.3226	2.54209	12.7062	1.11022e-16
NM_022534	rn4	Tcn2	chr14:84579164-84593679	37.8917	14.079	-0.990043	0.371561	1.11022e-16
NM_001106143	rn4	Tcof1	chr18:56766742-56800908	12.4257	30.2428	0.889486	2.43388	1.11022e-16
NM_012670	rn4	Tcp1	chr1:42103506-42111259	46.8105	100.769	0.766722	2.1527	1.11022e-16
NM_001017458	rn4	Tcp11l2	chr7:21279425-21306179	5.48881	1.78982	-1.12056	0.326098	2.42616e-11
NM_019194	rn4	Tef	chr7:120164880-120179982	16.6154	7.08234	-0.852718	0.426255	1.11022e-16
NM_022591	rn4	Tep1	chr15:26802625-26852308	16.3335	7.84856	-0.732882	0.480522	1.11022e-16
NM_139037	rn4	Tex101	chr1:79946338-79949053	0.105718	18.8772	5.18399	178.394	2.30961e-07
NM_031381	mm8	Tex13	chrX:128631411-128635718	1.04003	22.6715	3.08177	21.7969	1.11022e-16
NM_001025707	rn4	Tfeb	chr9:8665061-8671743	4.58716	2.22421	-0.723836	0.484889	6.19952e-06
NM_012671	rn4	Tgfa	chr4:120355608-120437776	50.8394	21.0255	-0.882933	0.413568	1.11022e-16
NM_013174	rn4	Tgfb3	chr6:110173443-110196951	114.328	277.746	0.887635	2.42938	1.11022e-16
NM_053802	rn4	Tgfbi	chr17:13904883-13935138	35.6069	79.9962	0.809438	2.24665	1.11022e-16
NM_031132	rn4	Tgfbr2	chr8:120593556-120680490	75.1022	20.6568	-1.2908	0.27505	1.11022e-16
NM_001169138	rn4	Thbs2	chr1:53584405-53613674	8.91826	3.50363	-0.934284	0.392867	1.11022e-16
NM_001009658	rn4	Thnsl2	chr4:104329518-104348465	2.03053	0.471121	-1.46077	0.232057	4.1486e-05
NM_001007661	rn4	Thyn1	chr8_random:218772-227631	8.10463	17.8006	0.78679	2.19633	4.7938e-09
NM_001012096	rn4	Tia1	chr4:120590139-120617534	14.0869	6.84297	-0.722016	0.485772	5.15014e-10
NM_001100558	rn4	Tiam1	chr11:30123750-30252936	13.3972	5.05834	-0.973995	0.377572	1.11022e-16
NM_031340	rn4	Timeless	chr7:1516569-1540504	11.2873	23.8695	0.748919	2.11471	1.11022e-16
NM_053582	rn4	Tinagl1	chr5:149198273-149208229	12.6935	36.2203	1.04852	2.85344	1.11022e-16
NM_001108203	rn4	Tjap1	chr9:10264022-10288340	31.0722	12.9916	-0.872006	0.418112	1.11022e-16
NM_053773	rn4	Tjp2	chr1:227475391-227574457	24.7705	53.9457	0.778322	2.17782	1.11022e-16
NM_022592	rn4	Tkt	chr16:5908758-5933697	21.0008	48.0166	0.826984	2.28641	1.11022e-16
NM_001039013	rn4	Tle2	chr7:9592237-9607503	8.54251	2.70723	-1.1491	0.316921	1.11022e-16
NM_053400	rn4	Tle3	chr8:65485720-65531052	33.2646	16.2093	-0.718905	0.487285	1.11022e-16
NM_001013071	rn4	Tm7sf2	chr1:208700769-208705116	9.83671	2.58966	-1.33457	0.263272	2.33147e-15
NM_001108795	rn4	Tmeff2	chr9:47519305-47811498	24.7016	1.57455	-2.75284	0.0637466	1.11022e-16
NM_001024967	rn4	Tmem106a	chr10:90602483-90611299	2.14594	7.71652	1.27975	3.59575	1.11022e-16
NM_153776	mm8	Tmem121	chr6:138190638-138192172	20.2968	9.28564	-0.781988	0.457495	1.11022e-16
NM_001107570	rn4	Tmem151a	chr1:207703694-207705668	15.6379	48.9408	1.14091	3.12961	1.11022e-16
NM_057212	rn4	Tmem158	chr8:128036975-128038047	21.6674	1.32272	-2.79605	0.0610509	1.11022e-16
NM_001109574	rn4	Tmem169	chr9:71443775-71467777	3.92399	1.03866	-1.32911	0.264714	1.56675e-12
NM_001107564	rn4	Tmem16a	chr1:205018528-205166049	0.248533	10.3561	3.72936	41.6526	1.11022e-16
NM_001010961	rn4	Tmem17	chr14:103162309-103167744	5.37944	2.00689	-0.985967	0.373078	6.57863e-07
NM_001107819	rn4	Tmem203	chr3:3420998-3421851	12.5331	6.07701	-0.723852	0.484881	6.19952e-06
NM_001106804	rn4	Tmem205	chr8:21024231-21029968	7.40023	3.54846	-0.734983	0.479514	3.55645e-06
NM_001100175	rn4	Tmem38a	chr16:17669836-17684443	7.08446	2.38725	-1.08773	0.336979	2.31671e-09
NM_001025023	rn4	Tmem48	chr5:128469763-128510835	7.92882	16.1091	0.708874	2.0317	1.44329e-15
NM_181401	mm8	Tmem64	chr5:29787044-29807277	23.2245	7.65511	-1.10983	0.329616	1.11022e-16
NM_001106991	rn4	Tmem8	chr10:15384647-15394120	6.37641	2.67722	-0.867805	0.419872	5.22915e-14
NM_001085508	mm8	Tmem8b	chr5:60145892-60174487	0.564457	2.08576	1.3069	3.69468	1.63674e-08
NM_001105953	rn4	Tmem9	chr13:49060140-49077515	51.1079	25.0712	-0.712217	0.490555	1.11022e-16
NM_001007672	rn4	Tmem98	chr10:69028337-69039244	39.9024	88.0426	0.791383	2.20645	1.11022e-16
NM_133387	rn4	Tmlhe	chr20:8603-56124	8.3234	3.26805	-0.934859	0.392641	2.70867e-09
NM_001171177	rn4	Tmtc2	chr7:43668506-44134023	2.05608	0.247732	-2.11585	0.12053	2.08113e-08
NM_001107387	rn4	Tnfaip8	chr18:45083451-45126709	1.63595	4.83744	1.08412	2.95684	1.02471e-08
NM_012870	rn4	Tnfrsf11b	chr7:90606424-90634464	17.2026	3.79577	-1.51115	0.220655	1.11022e-16
NM_013091	rn4	Tnfrsf1a	chr4:162170896-162185290	66.2732	31.0436	-0.758391	0.468419	1.11022e-16
NM_001108511	rn4	Tnfrsf26	chr1:203984071-204004043	4.65499	0.46802	-2.29699	0.100561	4.55191e-15
NM_001025773	rn4	Tnfrsf9	chr5:168071158-168099498	15.6923	0	-11.9635	6.37251e-06	1.11022e-16
NM_001107189	rn4	Tnn	chr13:75502880-75570296	44.7852	8.39803	-1.67387	0.18752	1.11022e-16
NM_001037351	rn4	Tnnc2	chr3:155807094-155808217	32.5363	9.65533	-1.21484	0.296758	4.55191e-15
NM_134388	rn4	Tnnt1	chr1:67784583-68087385	28.6423	0.563097	-3.92901	0.0196631	1.11022e-16
NM_012676	rn4	Tnnt2	chr13:48868063-48885815	53.7192	4.29516	-2.52626	0.0799575	1.11022e-16
NM_031532	rn4	Tnnt3	chr1:202748062-202761998	11.9312	4.95957	-0.877826	0.415686	1.02368e-06
NR_024118	rn4	Tnxa	chr20:4106122-4315879	0	2.6102	10.1698	26103	1.11022e-16
NM_001165896	rn4	Tor1aip2	chr13:71076912-71103437	18.7315	9.06382	-0.72591	0.483884	7.44864e-07
NM_001165897	rn4	Tor1aip2	chr13:71076912-71103437	4.94977	12.2937	0.909734	2.48366	1.76314e-10
NM_001108654	rn4	Tox	chr5:20304938-20601406	2.89248	0.680855	-1.44641	0.235414	9.74092e-11
NM_031807	rn4	Tpbg	chr8:91075923-91079329	42.8027	16.5671	-0.949179	0.387059	1.11022e-16
NM_173839	rn4	Tph2	chr7:54321032-54430706	0	10.4995	11.5617	104996	1.11022e-16
NM_001107790	rn4	Tpx2	chr3:143194066-143236190	26.2896	63.0287	0.874415	2.39747	1.11022e-16
NM_001012197	rn4	Tra1	chr7:23332986-23347555	350.406	852.992	0.889658	2.4343	1.11022e-16
NM_001044266	rn4	Trim24	chr4:65490075-65543305	3.89324	1.68674	-0.83641	0.433263	5.41821e-07
NM_001106147	rn4	Trim36	chr18:40329190-40356115	1.17372	3.27472	1.026	2.78988	2.05599e-06
NM_001108945	rn4	Trim59	chr2:159016205-159027069	5.04776	10.8182	0.762275	2.14315	1.64313e-14
NM_178110	mm8	Trim62	chr5_random:1567031-1595950	2.61266	0.983186	-0.977262	0.37634	4.03083e-06
NM_001042503	mm8	Trim71	chr8:118904421-118973619	2.02199	0.987035	-0.71708	0.488176	1.29668e-05
NM_001107658	rn4	Trio	chr2:79634842-79832549	6.36831	13.2677	0.73399	2.08338	1.11022e-16
NM_001031659	rn4	Trip12	chr9:83961373-84085108	36.367	17.2481	-0.745957	0.47428	1.11022e-16
NM_001107506	rn4	Tshz3	chr1:89163848-89236299	12.9099	3.53633	-1.29488	0.27393	1.11022e-16
NM_001013244	rn4	Tspan13	chr6:54726557-54753352	7.32689	1.76635	-1.42259	0.241088	8.88178e-16
NM_001107750	rn4	Tspan18	chr3:77602717-77742545	1.165	3.29385	1.03928	2.82718	1.01905e-09
NM_001109227	rn4	Tspan33	chr4:56584799-56608373	14.1661	1.08284	-2.57118	0.0764453	1.11022e-16
NM_001100672	rn4	Tspan6	chrX:121432320-121439241	27.4015	55.638	0.708267	2.03047	1.11022e-16
NM_133526	rn4	Tspan8	chr7:55104256-55136905	0	4.89145	10.7978	48915.5	1.11022e-16
NM_024477	mm8	Ttc28	chr12:45479989-45928098	22.1061	7.57367	-1.07117	0.342608	1.11022e-16
NM_001127607	rn4	Ttc30b	chr3:58601841-58604421	4.21603	1.20884	-1.24917	0.286742	2.12439e-09
NM_001100756	rn4	Ttc7	chr6:10787513-10895026	5.81813	15.4633	0.97748	2.65775	1.11022e-16
NM_053273	mm8	Ttyh2	chr10:104553331-104597855	6.37064	2.2097	-1.05881	0.346867	1.33227e-15
NM_001109119	rn4	Tubb2a	chr17:37139174-37143049	114.359	45.6522	-0.91829	0.399201	1.11022e-16
NM_001013886	rn4	Tubb2b	chr17:37087921-37090967	38.5336	12.9989	-1.08666	0.337341	1.11022e-16
NM_139254	rn4	Tubb3	chr19:53742650-53751706	57.9349	26.1373	-0.795954	0.45115	1.11022e-16
NM_053530	rn4	Twist1	chr6:52605868-52607860	23.261	10.9921	-0.749597	0.472557	1.11022e-16
NM_028283	mm8	Uaca	chr8:64730613-65130315	8.59696	24.6508	1.05339	2.86736	1.11022e-16
NM_133806	mm8	Uap1	chr6:16893263-16895487	4.63791	10.5731	0.824037	2.27968	7.29639e-13
NM_001134516	rn4	Uap1l1	chr3:3526391-3531669	11.7676	1.40393	-2.12601	0.119312	1.11022e-16
NM_001008381	rn4	Ube2f	chr9:90480315-90515911	17.5105	7.68239	-0.823863	0.438734	8.20854e-12
NM_001024755	rn4	Ube2l6	chr3:67994885-68016329	7.98847	3.39963	-0.854316	0.425574	1.03745e-07
NM_138853	rn4	Ubxn11	chr5:152853128-152876717	2.3631	0.480471	-1.5928	0.203356	1.73091e-05
NM_001108812	rn4	Ubxn6	chrUn:25715933-25721039	17.6254	7.79319	-0.816084	0.44216	1.11022e-16
NM_019354	rn4	Ucp2	chr1:157925484-157928261	97.3409	11.4557	-2.13972	0.117687	1.11022e-16
NM_022861	rn4	Unc13a	chr16:18827370-18872455	10.0707	3.88369	-0.952829	0.385649	1.11022e-16
NM_022207	rn4	Unc5b	chr20:28095204-28162240	67.7486	150.112	0.795577	2.21572	1.11022e-16
NM_199407	rn4	Unc5c	chr2:239365108-239721231	1.24792	2.64727	0.752008	2.12126	2.95319e-12
NM_175309	mm8	Upk3b	chr12:21745760-21753023	1.76808	268.383	5.02246	151.785	1.11022e-16
NM_001107665	rn4	Usp13	chr2:119006686-119116188	1.44867	4.25456	1.0773	2.93674	1.11022e-16
NM_001014058	rn4	Usp18	chr4_random:1587602-1602035	0.687866	11.3031	2.7991	16.4299	5.20362e-13
NM_053555	rn4	Vamp5	chr4:105673848-105675218	64.2398	20.7142	-1.1318	0.322452	1.11022e-16
NM_031631	rn4	Vapa	chr9:104339039-104368939	65.075	31.408	-0.728476	0.482644	1.11022e-16
NM_001109082	rn4	Vash2	chr13:107030989-107050262	32.7271	12.265	-0.981449	0.374768	1.11022e-16
NM_001106563	rn4	Vav2	chr3:6153680-6347690	16.5989	6.73303	-0.902302	0.405635	1.11022e-16
NM_012889	rn4	Vcam1	chr2:212277653-212297376	2.84927	0.467218	-1.80784	0.164007	8.4448e-12
NM_001107248	rn4	Vcl	chr15:3478213-3576951	70.4089	152.952	0.775804	2.17234	1.11022e-16
NM_017058	rn4	Vdr	chr7:136567615-136617280	3.44256	8.21828	0.870129	2.38722	1.81803e-10
NM_030997	rn4	Vgf	chr12:20903288-20906328	91.7539	310.408	1.21878	3.38305	1.11022e-16
NM_001107630	rn4	Vgll2	chr20:30732015-30737872	3.19672	0	-10.3725	3.12811e-05	1.11022e-16
NM_001005556	rn4	Visa	chr3:118938432-118953080	8.89739	3.95949	-0.809629	0.445023	6.10623e-15
NM_147207	rn4	Vof16	chr8:44568420-44572381	8.45995	17.1049	0.704016	2.02186	1.44329e-15
NM_012686	rn4	Vsnl1	chr6:34770053-34895220	5.08766	21.7939	1.4548	4.28361	1.11022e-16
NM_198755	rn4	Vwa5a	chr8:40850239-40884974	10.1377	4.87366	-0.732405	0.480751	1.11022e-16
NM_001127390	rn4	Wash2	chr9:104885717-104896516	18.8683	6.71675	-1.03287	0.355984	1.11022e-16
NM_001008331	rn4	Wdfy1	chr9:79010151-79059470	20.529	9.54102	-0.766233	0.464761	1.05471e-14
NM_001146022	mm8	Wdfy4	chr16:8484492-8730742	0.0552368	2.40576	3.77222	43.4767	1.11022e-16
NM_146039	mm8	Wdr60	chr6:143478504-143535121	4.91841	2.27179	-0.772394	0.461906	5.75295e-10
NM_001081102	mm8	Whsc1	chr14:82498287-82593433	1.45808e-09	4.88285	10.7961	48828.8	1.11022e-16
NM_053738	rn4	Wif1	chr7:60330497-60400696	9.20048	0.191708	-3.87053	0.0208474	1.11022e-16
NM_031590	rn4	Wisp2	chr3:154748948-154760326	85.1624	29.1962	-1.07052	0.34283	1.11022e-16
NM_053402	rn4	Wnt4	chr5:156064330-156083238	161.186	22.6417	-1.96276	0.14047	1.11022e-16
NM_001108226	rn4	Wnt6	chr9:74104363-74117995	2.42489	0.840688	-1.05924	0.346718	4.1833e-05
NM_001025664	rn4	Wsb1	chr10:65427138-65443245	1.66919	5.47474	1.18776	3.27974	1.11022e-16
NM_001024757	rn4	Wwp1	chr5:34235905-34325961	1.46294	3.39091	0.840611	2.31778	3.81694e-07
NM_011723	mm8	Xdh	chrX:72108650-72127047	4.96311	1.42002	-1.25131	0.286129	1.46664e-05
NM_011724	mm8	Xirp1	chr8:124995311-125005211	0.572737	3.62975	1.84635	6.33662	1.11022e-16
NM_011725	mm8	Xlr	chrX:140643499-141025406	0.342492	2.13506	1.82976	6.23237	1.11022e-16
NM_177419	rn4	Xrcc5	chr9:71472421-71581936	30.0276	10.1798	-1.08171	0.339017	1.11022e-16
NM_031692	rn4	Ykt6	chr14:86619788-86629187	84.1172	33.5467	-0.919271	0.39881	1.11022e-16
NM_173290	rn4	Yy1	chr6:133132389-133156700	51.2173	24.7428	-0.727541	0.483096	1.11022e-16
NM_001004444	rn4	Zbtb1	chr6:98981030-98984301	15.9454	7.8944	-0.70301	0.495093	1.11022e-16
NM_001108394	rn4	Zcchc24	chr16:1310189-1361298	30.1029	13.9109	-0.771945	0.462113	1.11022e-16
NM_175126	mm8	Zcchc3	chr3:142727651-142730727	5.03834	10.4998	0.734269	2.08396	3.89355e-13
NM_001005426	mm8	Zcwpw1	chr12:17981641-20665389	1.16231	3.6309	1.13901	3.12368	1.11022e-16
NM_001039343	rn4	Zdhhc14	chr1_random:345843-389884	8.32059	1.51202	-1.70523	0.18173	1.11022e-16
NM_001033701	rn4	Zeb2	chr3:25512970-25655004	37.3625	13.0246	-1.05382	0.348603	1.11022e-16
NM_145483	mm8	Zfp160	chr1:58594037-59942339	0.552949	2.13533	1.35098	3.86119	1.11022e-16
NM_001107231	rn4	Zfp278	chr14:83905680-83936768	3.66004	0.0872788	-3.735	0.0238731	1.69975e-13
NM_080461	mm8	Zfp358	chr1:67525766-67660367	2.12497	0.0414973	-3.93352	0.0195746	1.11022e-16
NM_017172	rn4	Zfp36l1	chr6:103119517-103124604	68.1162	25.3328	-0.989113	0.371907	1.11022e-16
NM_001108038	rn4	Zfyve26	chr6:101999867-102065689	4.99033	2.43314	-0.718298	0.487581	1.11022e-16
NM_199449	mm8	Zhx2	chr7:94393266-94543045	11.1263	2.71762	-1.40953	0.244259	1.11022e-16
NM_001024327	rn4	Znf467	chr4:76522000-76528470	7.90942	1.07824	-1.99264	0.136334	1.11022e-16
NM_001107250	rn4	Znf503	chr15:2352910-2356699	10.4548	3.14264	-1.20198	0.3006	1.11022e-16
NM_001107403	rn4	Znf521	chr18:4986103-5148485	10.922	3.9124	-1.02661	0.358219	1.11022e-16
NM_001134755	rn4	Znf76	chr20:6423715-6464015	6.45476	2.91993	-0.793239	0.452377	1.72224e-09
NM_001001447	mm8	Zscan22	chr1:72806573-72817253	3.09452	6.28978	0.709277	2.03252	9.37631e-07
NM_012925_dup1	#N/A	#N/A	chr3:89422201-89437142	51.18	10.2409	-1.60895	0.200097	7.77156e-16
NM_177919_dup1	#N/A	#N/A	chrX:123513768-123516634	15.8473	4.28755	-1.30727	0.270559	1.40998e-14
NM_025611_dup1	#N/A	#N/A	chr9:9415006-10163322	55.3511	20.43	-0.996689	0.369099	1.11022e-16
NM_057125_dup1	#N/A	#N/A	chr9:10130560-10139809	15.9644	6.74486	-0.861572	0.422497	1.11022e-16
NM_001001511_dup1	#N/A	#N/A	chr17:29767386-29809004	2.05008	0.918043	-0.80333	0.447835	2.17924e-05
NM_001127580_dup1	#N/A	#N/A	chr2:53934410-54029228	15.3309	30.8051	0.697807	2.00934	1.11022e-16
NM_001127189_dup5	#N/A	#N/A	chr5:163543760-164874281	0.665079	1.4093	0.750863	2.11883	1.11022e-16
NM_001081117_dup1	#N/A	#N/A	chr1:195310037-195336470	18.6001	42.4162	0.82436	2.28042	1.11022e-16
NM_001081473_dup1	#N/A	#N/A	chrX:82356816-82360017	2.21903	5.16918	0.845618	2.32942	1.67053e-08
NM_011448_dup1	#N/A	#N/A	chr10:102393448-102394254	13.965	34.736	0.911218	2.48735	1.11022e-16
NR_027866_dup1	#N/A	#N/A	chr1:211396927-211645481	2.18787	5.55173	0.931153	2.53743	1.11022e-16
NM_012645_dup2	#N/A	#N/A	chr20:4998625-5060302	0.785823	4.42409	1.72798	5.62929	1.11022e-16
NM_001005426_dup1	#N/A	#N/A	chr12:17981641-20665389	0.596175	3.84461	1.86375	6.44788	1.11022e-16
